# Supplementary material for: Avian Pathogenic Escherichia coli through Pfs Affects the Tran-Scription of Membrane Proteins to Resist β-Lactam Antibiotics
Source: Vet Sci. 2022 Feb 23;9(3):98. doi: 10.3390/vetsci9030098 (PMC8951488; doi:10.3390/vetsci9030098)
Supplement: Supplementary file 1 [file vetsci-09-00098-s001.zip]

Archive with 1 entries (1 files):
- vetsci-1557059-supplementary.xls
