# Supplementary material for: Avian Pathogenic Escherichia coli through Pfs Affects the Tran-Scription of Membrane Proteins to Resist β-Lactam Antibiotics
Source: Vet Sci. 2022 Feb 23;9(3):98. doi: 10.3390/vetsci9030098 (PMC8951488; doi:10.3390/vetsci9030098)
Supplement: Supplementary file 1 [file vetsci-09-00098-s001.zip › vetsci-1557059-supplementary.xls]

## Sheet: Supplementary material table 1
Table S1: Differential genes detected by transcriptome sequencing
geneID	geneLength	DE17-Expression	DE17_pfs-Expression	DE17-FPKM	DE17_pfs-FPKM	log2 Ratio(DE17_pfs/DE17)	Up-Down-Regulation(DE17_pfs/DE17)	P-value	FDR	Description	KEGG Orthology	GO Component	GO Function	GO Process	Blast nr
lcl|CP006834.1_cds_APECO2_07920_1477	267	0	14	0.01	6.59	9.36413	Up	3.09e-05	6.24e-05	[gene=APECO2_07920] [protein=two-component-system connector protein AriR] [protein_id=AKK38585.1] [location=1608824..1609090]	-	-	GO:0003677//DNA binding	GO:0042542//response to hydrogen peroxide;GO:0071229//cellular response to acid chemical;GO:0044010	gi|446811522|ref|WP_000888778.1|/2.2e-39/MULTISPECIES: two-component-system connector protein AriR [Enterobacteriaceae]
lcl|CP006834.1_cds_APECO2_18110_3388	372	0	11	0.01	3.56	8.47573	Up	0.00028325	0.000526814	[gene=APECO2_18110] [protein=type II secretion system protein] [protein_id=AKK40466.1] [location=complement(3713484..3713855)]	K02458|1|1.1e-60|237.3|ebl:ECD_02833|general secretion pathway protein I	GO:0015627//type II protein secretion system complex	GO:0008565//protein transporter activity	GO:0015628//protein secretion by the type II secretion system	gi|446742835|ref|WP_000820091.1|/3.7e-61/type II secretion system protein GspI [Escherichia coli]
lcl|CP006834.1_cds_APECO2_22120_4143	777	11	1014	1.48	148.6	6.64969	Up	1.4e-303	1.83e-302	[gene=APECO2_22120] [protein=transcriptional regulator] [protein_id=AKK41208.1] [location=complement(4540119..4540895)]	K14348|1|3.9e-142|508.8|eld:i02_4090|GntR family transcriptional regulator, L-lactate dehydrogenase operon regulator	-	GO:0003700//transcription factor activity, sequence-specific DNA binding;GO:0003677//DNA binding	GO:0006355//regulation of transcription, DNA-templated	gi|485683499|ref|WP_001318110.1|/1.2e-141/transcriptional regulator [Escherichia coli]
lcl|CP006834.1_cds_APECO2_03320_607	240	1	51	0.49	27.2	5.79468	Up	1.18e-15	3.66e-15	[gene=APECO2_03320] [protein=hypothetical protein] [protein_id=AKK37729.1] [location=complement(707758..707997)]	-	-	-	-	gi|315297556|gb|EFU56835.1|/3.9e-24/hypothetical protein HMPREF9545_03394 [Escherichia coli MS 16-3]
lcl|CP006834.1_cds_APECO2_01155_206	2166	2412	112758	113.13	5746.1	5.66653	Up	0	0	[gene=APECO2_01155] [protein=carbon starvation protein CstA] [protein_id=AKK37338.1] [location=complement(227882..230047)]	K06200|1|4.9e-291|1005.0|ppw:PputW619_0798|carbon starvation protein	GO:0016021//integral component of membrane	-	GO:0009267//cellular response to starvation	gi|300314279|gb|EFJ64063.1|/0.0e+00/carbon starvation protein CstA [Escherichia coli MS 175-1]
lcl|CP006834.1_cds_APECO2_06360_1175	1653	213	8886	13.16	596.53	5.50236	Up	0	0	[gene=APECO2_06360] [protein=hydroxylamine reductase] [protein_id=AKK38285.1] [location=complement(1293034..1294686)]	K05601|1|6.2e-312|1073.9|eae:EAE_15000|hydroxylamine reductase [EC:1.7.99.1]	GO:0005737//cytoplasm	GO:0046872//metal ion binding;GO:0050418;GO:0051537//2 iron, 2 sulfur cluster binding	GO:0055114//oxidation-reduction process	gi|486270152|ref|WP_001567837.1|/0.0e+00/hydroxylamine reductase [Escherichia coli]
lcl|CP006834.1_cds_APECO2_05160_948	717	791	25759	116.1	4107.75	5.14491	Up	0	0	[gene=sdhB] [protein=succinate dehydrogenase iron-sulfur subunit] [protein_id=AKK38063.1] [location=1085848..1086564]	K00240|1|1.4e-138|496.9|eso:O3O_07270|succinate dehydrogenase / fumarate reductase, iron-sulfur subunit [EC:1.3.5.1 1.3.5.4]	GO:0005886//plasma membrane	GO:0046872//metal ion binding;GO:0009055//electron carrier activity;GO:0005515//protein binding;GO:0051537//2 iron, 2 sulfur cluster binding;GO:0051539//4 iron, 4 sulfur cluster binding;GO:0008177//succinate dehydrogenase (ubiquinone) activity;GO:0051538//3 iron, 4 sulfur cluster binding	GO:0006099//tricarboxylic acid cycle	gi|508469063|gb|EOW38590.1|/1.2e-137/succinate dehydrogenase iron-sulfur subunit [Escherichia coli KTE126]
lcl|CP006834.1_cds_APECO2_03800_701	615	258	7740	44.54	1451.91	5.02671	Up	0	0	[gene=APECO2_03800] [protein=cytochrome O ubiquinol oxidase] [protein_id=AKK37822.1] [location=complement(807205..807819)]	K02299|1|3.8e-116|422.2|sfn:SFy_0465|cytochrome o ubiquinol oxidase subunit III	-	-	-	gi|446101964|ref|WP_000179819.1|/3.3e-115/MULTISPECIES: cytochrome bo(3) ubiquinol oxidase subunit 3 [Proteobacteria]
lcl|CP006834.1_cds_APECO2_07030_1304	3963	443	12539	11.27	346.55	4.9425	Up	0	0	[gene=putA] [protein=bifunctional proline dehydrogenase/pyrroline-5-carboxylate dehydrogenase] [protein_id=AKK38413.1] [location=complement(1446210..1450172)]	K13821|1|0.0e+00|2429.1|cfd:CFNIH1_15065|RHH-type transcriptional regulator, proline utilization regulon repressor / proline dehydrogenase / delta 1-pyrroline-5-carboxylate dehydrogenase [EC:1.5.5.2 1.2.1.88]	-	GO:0016620//oxidoreductase activity, acting on the aldehyde or oxo group of donors, NAD or NADP as acceptor;GO:0004657//proline dehydrogenase activity;GO:0003677//DNA binding;GO:0003842//1-pyrroline-5-carboxylate dehydrogenase activity;GO:0003700//transcription factor activity, sequence-specific DNA binding	GO:0055114//oxidation-reduction process;GO:0006355//regulation of transcription, DNA-templated;GO:0010133//proline catabolic process to glutamate;GO:0006561//proline biosynthetic process	gi|485697553|ref|WP_001331085.1|/0.0e+00/trifunctional transcriptional regulator/proline dehydrogenase/L-glutamate gamma-semialdehyde dehydrogenase [Escherichia coli]
lcl|CP006834.1_cds_APECO2_22115_4142	1191	105	2964	9.08	278.6	4.93936	Up	0	0	[gene=lldD] [protein=L-lactate dehydrogenase] [protein_id=AKK41207.1] [location=complement(4538932..4540122)]	K00101|1|2.0e-201|706.4|cmw:AFK63_17680|L-lactate dehydrogenase (cytochrome) [EC:1.1.2.3]	-	-	-	gi|983506590|ref|WP_060659439.1|/5.4e-223/alpha-hydroxy-acid oxidizing enzyme [Escherichia coli]
lcl|CP006834.1_cds_APECO2_03795_700	330	178	4811	60.57	1778.81	4.87617	Up	0	0	[gene=APECO2_03795] [protein=cytochrome O ubiquinol oxidase] [protein_id=AKK37821.1] [location=complement(806876..807205)]	K02300|1|1.8e-56|223.0|ece:Z0532|cytochrome o ubiquinol oxidase subunit IV	GO:0005887//integral component of plasma membrane;GO:0009319//cytochrome o ubiquinol oxidase complex	GO:0015078//hydrogen ion transmembrane transporter activity;GO:0015453;GO:0009055//electron carrier activity;GO:0009486;GO:0008827//cytochrome o ubiquinol oxidase activity	GO:0015990//electron transport coupled proton transport;GO:0019646//aerobic electron transport chain	gi|188999375|gb|EDU68361.1|/1.6e-55/cytochrome o ubiquinol oxidase, subunit IV [Escherichia coli O157:H7 str. EC4076]
lcl|CP006834.1_cds_APECO2_24400_4573	1959	354	9250	18.39	522.13	4.82742	Up	0	0	[gene=APECO2_24400] [protein=acetyl-CoA synthetase] [protein_id=AKK41630.1] [location=complement(5013044..5015002)]	K01895|1|0.0e+00|1271.1|eclx:LI66_01680|acetyl-CoA synthetase [EC:6.2.1.1]	-	GO:0046872//metal ion binding;GO:0016208//AMP binding;GO:0005524//ATP binding;GO:0003987//acetate-CoA ligase activity	GO:0006935//chemotaxis;GO:0019427//acetyl-CoA biosynthetic process from acetate	gi|446000348|ref|WP_000078203.1|/0.0e+00/acetyl-coenzyme A synthetase [Escherichia sp. TW14182]
lcl|CP006834.1_cds_APECO2_03790_699	888	313	7795	36.71	993.42	4.75816	Up	0	0	[gene=APECO2_03790] [protein=protoheme IX farnesyltransferase] [protein_id=AKK41730.1] [location=complement(805974..806861)]	K02301|1|2.1e-147|526.6|ebt:EBL_c28950|protoheme IX farnesyltransferase [EC:2.5.1.-]	GO:0005886//plasma membrane;GO:0016021//integral component of membrane	GO:0008495//protoheme IX farnesyltransferase activity	GO:0048034//heme O biosynthetic process	gi|1773112|gb|AAB40184.1|/1.9e-164/cytochrome o ubiquinol oxidase C subunit [Escherichia coli]
lcl|CP006834.1_cds_APECO2_01150_205	204	103	2514	61.42	1628.75	4.72891	Up	0	0	[gene=APECO2_01150] [protein=hypothetical protein] [protein_id=AKK37337.1] [location=complement(227629..227832)]	-	-	-	GO:0006974//cellular response to DNA damage stimulus	gi|291430532|gb|EFF03530.1|/1.4e-33/yjiX protein [Escherichia coli B185]
lcl|CP006834.1_cds_APECO2_00940_167	726	18	433	2.61	68.15	4.70659	Up	7.5e-113	5.87e-112	[gene=APECO2_00940] [protein=N-acetylneuraminic acid channel protein] [protein_id=AKK37300.1] [location=complement(185564..186289)]	K17948|1|1.5e-07|61.6|sbo:SBO_4360|N-acetylneuraminate epimerase [EC:5.1.3.24]	GO:0045203//integral component of cell outer membrane;GO:0046930//pore complex	GO:0015478;GO:0015136//sialic acid transmembrane transporter activity	GO:0015772//oligosaccharide transport;GO:0055085//transmembrane transport;GO:0046942//carboxylic acid transport;GO:1901264//carbohydrate derivative transport	gi|446593631|ref|WP_000670977.1|/2.2e-142/N-acetylneuraminic acid channel protein [Shigella flexneri]
lcl|CP006834.1_cds_APECO2_11025_2061	1479	27	604	1.87	45.44	4.60285	Up	9.8e-155	9.01e-154	[gene=astD] [protein=succinylglutamate-semialdehyde dehydrogenase] [protein_id=AKK39160.1] [location=complement(2255089..2256567)]	K06447|1|1.2e-280|969.9|ecoo:ECRM13514_2243|succinylglutamic semialdehyde dehydrogenase [EC:1.2.1.71]	-	GO:0043824	GO:0019545;GO:0019544//arginine catabolic process to glutamate;GO:0055114//oxidation-reduction process	gi|446099396|ref|WP_000177251.1|/1.0e-279/N-succinylglutamate 5-semialdehyde dehydrogenase [Escherichia coli]
lcl|CP006834.1_cds_APECO2_05175_951	1167	3067	65887	270.97	6324.59	4.54477	Up	0	0	[gene=sucC] [protein=malate--CoA ligase subunit beta] [protein_id=AKK38066.1] [location=1091052..1092218]	K01903|1|1.8e-207|726.5|ced:LH89_05845|succinyl-CoA synthetase beta subunit [EC:6.2.1.5]	-	GO:0030145//manganese ion binding;GO:0005524//ATP binding;GO:0000287//magnesium ion binding;GO:0004775//succinate-CoA ligase (ADP-forming) activity	GO:0006099//tricarboxylic acid cycle	gi|736436744|ref|WP_034458764.1|/2.3e-210/succinate--CoA ligase subunit beta [Buttiauxella agrestis]
lcl|CP006834.1_cds_APECO2_13185_2459	1011	246	5213	25.21	580.51	4.52525	Up	0	0	[gene=mglC] [protein=beta-methylgalactoside transporter] [protein_id=AKK39554.1] [location=complement(2702035..2703045)]	K10541|1|2.1e-183|646.4|ebd:ECBD_1510|methyl-galactoside transport system permease protein	GO:0005886//plasma membrane;GO:0016021//integral component of membrane	GO:0015407	GO:0015749//monosaccharide transport;GO:0006974//cellular response to DNA damage stimulus	gi|447197862|ref|WP_001275118.1|/1.8e-182/MULTISPECIES: galactoside ABC transporter permease [Proteobacteria]
lcl|CP006834.1_cds_APECO2_22950_4301	1110	40	832	3.72	84.11	4.4989	Up	1.56e-209	1.69e-208	[gene=APECO2_22950] [protein=amino acid ABC transporter substrate-binding protein] [protein_id=AKK41362.1] [location=4726160..4727269]	K01999|1|4.2e-198|695.3|cko:CKO_04880|branched-chain amino acid transport system substrate-binding protein	GO:0030288//outer membrane-bounded periplasmic space	GO:0015190//L-leucine transmembrane transporter activity	GO:1902475//L-alpha-amino acid transmembrane transport;GO:0015820//leucine transport;GO:0015807//L-amino acid transport;GO:0098655//cation transmembrane transport	gi|979700516|ref|WP_059341932.1|/2.7e-208/leucine ABC transporter subunit substrate-binding protein LivK [Escherichia coli]
lcl|CP006834.1_cds_APECO2_05180_952	870	2593	52322	310.72	6812.12	4.45442	Up	0	0	[gene=APECO2_05180] [protein=succinyl-CoA synthetase subunit alpha] [protein_id=AKK38067.1] [location=1092218..1093087]	K01902|1|5.0e-162|575.1|eco:b0729|succinyl-CoA synthetase alpha subunit [EC:6.2.1.5]	-	-	-	gi|915985548|ref|WP_050946634.1|/1.2e-160/succinate--CoA ligase subunit alpha [Escherichia coli]
lcl|CP006834.1_cds_APECO2_22125_4144	1656	47	937	2.9	62.79	4.43641	Up	1e-233	1.14e-232	[gene=APECO2_22125] [protein=L-lactate permease] [protein_id=AKK41209.1] [location=complement(4540895..4542550)]	K00427|1|6.8e-301|1037.3|cama:F384_19475|L-lactate permease	GO:0005887//integral component of plasma membrane	GO:0015129//lactate transmembrane transporter activity	GO:0035873//lactate transmembrane transport	gi|26110676|gb|AAN82861.1|AE016768_279/0.0e+00/L-lactate permease [Escherichia coli CFT073]
lcl|CP006834.1_cds_APECO2_10140_1891	237	1	19	0.5	10.28	4.36177	Up	8.81e-06	1.85e-05	[gene=APECO2_10140] [protein=hypothetical protein] [protein_id=AKK38991.1] [location=2072109..2072345]	-	-	-	-	gi|508450355|gb|EOW20196.1|/1.6e-38/phage protein [Escherichia coli KTE108]
lcl|CP006834.1_cds_APECO2_14550_2721	219	15	278	8.21	165.3	4.33156	Up	2.27e-69	1.41e-68	[gene=APECO2_14550] [protein=hypothetical protein] [protein_id=AKK39812.1] [location=2966468..2966686]	K13629|1|7.2e-33|144.1|ecq:ECED1_2812|D-serine transporter	GO:0005887//integral component of plasma membrane	GO:0042945//D-serine transmembrane transporter activity;GO:0015128//gluconate transmembrane transporter activity	GO:0006974//cellular response to DNA damage stimulus;GO:0035429//gluconate transmembrane transport;GO:0042942//D-serine transport	gi|918423823|ref|WP_052474999.1|/2.7e-32/hypothetical protein, partial [Shigella flexneri]
lcl|CP006834.1_cds_APECO2_11235_2101	183	1	18	0.68	13.33	4.293	Up	1.76e-05	3.62e-05	[gene=APECO2_11235] [protein=hypothetical protein] [protein_id=AKK39198.1] [location=complement(2296009..2296191)]	K07491|1|8.7e-24|113.6|ecw:EcE24377A_2023|putative transposase	-	GO:0016853//isomerase activity	-	gi|16129750|ref|NP_416310.1|/1.4e-26/uncharacterized protein b1796 [Escherichia coli str. K-12 substr. MG1655]
lcl|CP006834.1_cds_APECO2_05155_947	1767	1504	26914	86.81	1687.76	4.2811	Up	0	0	[gene=sdhA] [protein=succinate dehydrogenase flavoprotein subunit] [protein_id=AKK38062.1] [location=1084066..1085832]	K00239|1|0.0e+00|1183.7|kpy:KPNIH31_07930|succinate dehydrogenase / fumarate reductase, flavoprotein subunit [EC:1.3.5.1 1.3.5.4]	GO:0005886//plasma membrane	GO:0050660//flavin adenine dinucleotide binding;GO:0008177//succinate dehydrogenase (ubiquinone) activity	GO:0006099//tricarboxylic acid cycle;GO:0022900//electron transport chain	gi|446698197|ref|WP_000775543.1|/0.0e+00/succinate dehydrogenase flavoprotein subunit [Escherichia coli]
lcl|CP006834.1_cds_APECO2_03805_702	1992	1598	28572	81.62	1585.57	4.27994	Up	0	0	[gene=APECO2_03805] [protein=cytochrome O ubiquinol oxidase] [protein_id=AKK37823.1] [location=complement(807809..809800)]	K02298|1|0.0e+00|1307.4|kin:AB182_19805|cytochrome o ubiquinol oxidase subunit I [EC:1.10.3.10]	-	-	-	gi|983531017|ref|WP_060682656.1|/0.0e+00/cytochrome o ubiquinol oxidase subunit I [Citrobacter freundii]
lcl|CP006834.1_cds_APECO2_24390_4571	1650	63	1003	3.9	67.46	4.11249	Up	1.56e-237	1.8e-236	[gene=actP] [protein=actetate permease] [protein_id=AKK41628.1] [location=complement(5010793..5012442)]	K14393|1|7.5e-300|1033.9|seeb:SEEB0189_021080|cation/acetate symporter	GO:0005887//integral component of plasma membrane	GO:0015123//acetate transmembrane transporter activity;GO:0043879;GO:0015293//symporter activity	GO:0097339;GO:0035433;GO:0006814//sodium ion transport	gi|446755292|ref|WP_000832548.1|/1.1e-309/MULTISPECIES: cation acetate symporter [Enterobacteriaceae]
lcl|CP006834.1_cds_APECO2_08245_1533	1392	709	10914	52.24	873.75	4.06399	Up	0	0	[gene=APECO2_08245] [protein=nitrate transporter] [protein_id=AKK38639.1] [location=1671833..1673224]	K02575|1|2.7e-250|869.0|cro:ROD_17831|MFS transporter, NNP family, nitrate/nitrite transporter	GO:0016021//integral component of membrane	GO:0015113//nitrite transmembrane transporter activity;GO:0015112//nitrate transmembrane transporter activity	GO:0015707//nitrite transport;GO:0015706//nitrate transport;GO:0055085//transmembrane transport	gi|693025085|ref|WP_032201986.1|/7.3e-264/nitrate/nitrite transporter NarK [Escherichia coli]
lcl|CP006834.1_cds_APECO2_23595_4428	612	1	15	0.17	2.83	4.0572	Up	0.00013812	0.00026427	[gene=APECO2_23595] [protein=type II secretion system protein J] [protein_id=AKK41489.1] [location=complement(4863083..4863694)]	K02459|1|1.6e-98|363.6|ese:ECSF_3156|general secretion pathway protein J	GO:0015627//type II protein secretion system complex;GO:0016021//integral component of membrane	GO:0008565//protein transporter activity	GO:0015628//protein secretion by the type II secretion system	gi|331077344|gb|EGI48556.1|/5.0e-108/general secretion pathway protein J [Escherichia coli H299]
lcl|CP006834.1_cds_APECO2_06355_1174	969	70	1059	7.5	123.24	4.03844	Up	1.92e-247	2.26e-246	[gene=APECO2_06355] [protein=oxidoreductase] [protein_id=AKK38284.1] [location=complement(1292054..1293022)]	K11933|1|5.9e-188|661.4|ecy:ECSE_0930|NADH oxidoreductase Hcr [EC:1.-.-.-]	-	GO:0050660//flavin adenine dinucleotide binding;GO:0046872//metal ion binding;GO:0009055//electron carrier activity;GO:0051537//2 iron, 2 sulfur cluster binding;GO:0016651//oxidoreductase activity, acting on NAD(P)H	GO:0055114//oxidation-reduction process;GO:0006810//transport	gi|446100817|ref|WP_000178672.1|/1.7e-187/MULTISPECIES: hybrid-cluster NAD(P)-dependent oxidoreductase [Enterobacteriaceae]
lcl|CP006834.1_cds_APECO2_01970_366	1893	9964	148984	536.06	8708.6	4.02197	Up	0	0	[gene=aceF] [protein=dihydrolipoamide acetyltransferase] [protein_id=AKK37496.1] [location=407600..409492]	K00627|1|0.0e+00|1203.3|edh:EcDH1_3487|pyruvate dehydrogenase E2 component (dihydrolipoamide acetyltransferase) [EC:2.3.1.12]	GO:0045254//pyruvate dehydrogenase complex	GO:0004742//dihydrolipoyllysine-residue acetyltransferase activity;GO:0031405//lipoic acid binding;GO:0004738//pyruvate dehydrogenase activity;GO:0005515//protein binding	GO:0055114//oxidation-reduction process;GO:0006086//acetyl-CoA biosynthetic process from pyruvate;GO:0006096//glycolytic process	gi|446886271|ref|WP_000963527.1|/0.0e+00/pyruvate dehydrogenase complex dihydrolipoyllysine-residue acetyltransferase [Escherichia coli]
lcl|CP006834.1_cds_APECO2_11240_2102	360	4	59	1.23	19.79	4.00804	Up	5.72e-15	1.74e-14	[gene=APECO2_11240] [protein=hypothetical protein] [protein_id=AKK39199.1] [location=complement(2296195..2296554)]	K07491|1|7.6e-56|221.1|ecw:EcE24377A_2023|putative transposase	-	-	-	gi|298278378|gb|EFI19892.1|/1.5e-64/yeaR protein [Escherichia coli FVEC1302]
lcl|CP006834.1_cds_APECO2_01965_365	2664	16315	240692	620.18	9940.83	4.00261	Up	0	0	[gene=aceE] [protein=pyruvate dehydrogenase] [protein_id=AKK37495.1] [location=404922..407585]	K00163|1|0.0e+00|1703.3|ecln:ECNIH4_19015|pyruvate dehydrogenase E1 component [EC:1.2.4.1]	-	-	-	gi|919993497|ref|WP_052929513.1|/0.0e+00/pyruvate dehydrogenase [Escherichia coli]
lcl|CP006834.1_cds_APECO2_24395_4572	315	15	219	5.38	85.33	3.98737	Up	6.1e-52	3.31e-51	[gene=APECO2_24395] [protein=membrane protein] [protein_id=AKK41629.1] [location=complement(5012439..5012753)]	K14393|1|1.8e-16|90.1|afw:Anae109_2866|cation/acetate symporter	GO:0016021//integral component of membrane;GO:0005886//plasma membrane	-	-	gi|218359055|emb|CAQ91716.1|/1.7e-51/conserved hypothetical protein YjcH [Escherichia fergusonii ATCC 35469]
lcl|CP006834.1_cds_APECO2_11030_2062	1035	19	271	1.9	29.45	3.9542	Up	1.57e-63	9.39e-63	[gene=APECO2_11030] [protein=arginine succinyltransferase] [protein_id=AKK39161.1] [location=complement(2256564..2257598)]	K00673|1|4.0e-198|695.3|efe:EFER_1318|arginine N-succinyltransferase [EC:2.3.1.109]	-	GO:0008791//arginine N-succinyltransferase activity	GO:0019545;GO:0019544//arginine catabolic process to glutamate	gi|446912199|ref|WP_000989455.1|/1.5e-197/MULTISPECIES: arginine N-succinyltransferase [Escherichia]
lcl|CP006834.1_cds_APECO2_11020_2060	1344	25	345	1.91	28.63	3.90588	Up	9.66e-80	6.36e-79	[gene=APECO2_11020] [protein=succinylarginine dihydrolase] [protein_id=AKK39159.1] [location=complement(2253749..2255092)]	K01484|1|9.5e-253|877.1|ecg:E2348C_1873|succinylarginine dihydrolase [EC:3.5.3.23]	-	GO:0009015//N-succinylarginine dihydrolase activity	GO:0019545;GO:0019544//arginine catabolic process to glutamate	gi|446917693|ref|WP_000994949.1|/2.4e-256/succinylarginine dihydrolase [Escherichia coli]
lcl|CP006834.1_cds_APECO2_08250_1534	3744	4071	55758	109.67	1632.04	3.89544	Up	0	0	[gene=narZ] [protein=nitrate reductase A subunit alpha] [protein_id=AKK38640.1] [location=1673617..1677360]	K00370|1|0.0e+00|2502.6|ebf:D782_1906|nitrate reductase / nitrite oxidoreductase, alpha subunit [EC:1.7.5.1 1.7.99.4]	GO:0009325//nitrate reductase complex	GO:0009055//electron carrier activity;GO:0030151//molybdenum ion binding;GO:0051539//4 iron, 4 sulfur cluster binding;GO:0008940//nitrate reductase activity	GO:0042126//nitrate metabolic process;GO:0055114//oxidation-reduction process	gi|545167184|ref|WP_021521747.1|/0.0e+00/nitrate reductase subunit alpha [Escherichia coli]
lcl|CP006834.1_cds_APECO2_05885_1083	453	45	599	10.79	156.07	3.85443	Up	7.26e-136	6.21e-135	[gene=moaE] [protein=molybdopterin guanine dinucleotide biosynthesis protein MoaE] [protein_id=AKK38194.1] [location=1198706..1199158]	K03635|1|2.4e-83|312.8|esm:O3M_17405|molybdopterin synthase catalytic subunit [EC:2.8.1.12]	-	GO:0030366//molybdopterin synthase activity	GO:0006777//Mo-molybdopterin cofactor biosynthetic process	gi|446775031|ref|WP_000852287.1|/2.1e-82/MULTISPECIES: molybdopterin guanine dinucleotide biosynthesis protein MoaE [Enterobacteriaceae]
lcl|CP006834.1_cds_APECO2_05165_949	2802	6669	86868	240.86	3408.71	3.82296	Up	0	0	[gene=APECO2_05165] [protein=2-oxoglutarate dehydrogenase E1] [protein_id=AKK38064.1] [location=1086925..1089726]	K00164|1|0.0e+00|1805.0|ebf:D782_3131|2-oxoglutarate dehydrogenase E1 component [EC:1.2.4.2]	-	-	-	gi|919990887|ref|WP_052929081.1|/0.0e+00/2-oxoglutarate dehydrogenase subunit E1 [Escherichia coli]
lcl|CP006834.1_cds_APECO2_07040_1306	1509	217	2711	14.72	199.79	3.76263	Up	0	0	[gene=APECO2_07040] [protein=proline:sodium symporter] [protein_id=AKK38415.1] [location=1450595..1452103]	K11928|1|7.9e-272|940.6|eas:Entas_1558|sodium/proline symporter	-	-	-	gi|919965272|ref|WP_052922691.1|/1.4e-284/sodium:proline symporter [Escherichia coli]
lcl|CP006834.1_cds_APECO2_21220_3975	1476	1328	16120	92.14	1215.23	3.72126	Up	0	0	[gene=APECO2_21220] [protein=ketol-acid reductoisomerase] [protein_id=AKK41044.1] [location=complement(4356645..4358120)]	K00053|1|7.7e-280|967.2|sens:Q786_19150|ketol-acid reductoisomerase [EC:1.1.1.86]	-	-	-	gi|915616981|ref|WP_050863710.1|/1.4e-281/ketol-acid reductoisomerase [Escherichia coli]
lcl|CP006834.1_cds_APECO2_05335_977	150	10	121	8.8	115.69	3.71662	Up	7.53e-28	2.97e-27	[gene=APECO2_05335] [protein=membrane protein] [protein_id=AKK38092.1] [location=1118571..1118720]	-	GO:0005886//plasma membrane;GO:0009279//cell outer membrane;GO:0016021//integral component of membrane	GO:0015238//drug transmembrane transporter activity;GO:0005515//protein binding	GO:0006855//drug transmembrane transport;GO:0046677//response to antibiotic;GO:0036460	gi|446814259|ref|WP_000891515.1|/2.6e-18/MULTISPECIES: multidrug efflux pump accessory protein AcrZ [Enterobacteriaceae]
lcl|CP006834.1_cds_APECO2_11015_2059	969	13	156	1.39	18.15	3.70681	Up	2.03e-35	9.08e-35	[gene=APECO2_11015] [protein=succinylglutamate desuccinylase] [protein_id=AKK39158.1] [location=complement(2252788..2253756)]	K05526|1|5.6e-170|601.7|eal:EAKF1_ch4307|succinylglutamate desuccinylase [EC:3.5.1.96]	-	GO:0016788//hydrolase activity, acting on ester bonds;GO:0005515//protein binding;GO:0009017//succinylglutamate desuccinylase activity;GO:0008270//zinc ion binding	GO:0019545;GO:0019544//arginine catabolic process to glutamate	gi|446290651|ref|WP_000368506.1|/1.1e-186/MULTISPECIES: succinylglutamate desuccinylase [Proteobacteria]
lcl|CP006834.1_cds_APECO2_07055_1309	1272	17	203	1.37	17.83	3.70206	Up	1.37e-45	6.98e-45	[gene=APECO2_07055] [protein=peroxidase] [protein_id=AKK38418.1] [location=1454778..1456049]	K16301|1|1.1e-221|773.9|cro:ROD_10731|deferrochelatase/peroxidase EfeB [EC:1.11.1.-]	GO:0005623//cell	GO:0020037//heme binding;GO:0004601//peroxidase activity	GO:0033212//iron assimilation;GO:0098869//cellular oxidant detoxification;GO:0015684//ferrous iron transport;GO:0055114//oxidation-reduction process	gi|447122204|ref|WP_001199460.1|/6.3e-246/peroxidase [Escherichia coli]
lcl|CP006834.1_cds_APECO2_05880_1082	246	45	507	21.45	262.62	3.61393	Up	1.78e-109	1.37e-108	[gene=moaD] [protein=molybdopterin synthase small subunit] [protein_id=AKK38193.1] [location=1198459..1198704]	K03636|1|1.4e-37|159.8|eso:O3O_07850|molybdopterin synthase sulfur carrier subunit	-	GO:0000166//nucleotide binding	GO:0006777//Mo-molybdopterin cofactor biosynthetic process	gi|446533914|ref|WP_000611260.1|/1.4e-37/molybdopterin synthase sulfur carrier subunit [Escherichia coli]
lcl|CP006834.1_cds_APECO2_20760_3890	1164	196	2208	17.36	212.51	3.61369	Up	0	0	[gene=fadA] [protein=3-ketoacyl-CoA thiolase] [protein_id=AKK40961.1] [location=4264431..4265594]	K00632|1|5.8e-214|748.0|eso:O3O_00695|acetyl-CoA acyltransferase [EC:2.3.1.16]	-	-	-	gi|921974090|ref|WP_053266719.1|/1.2e-214/3-ketoacyl-CoA thiolase [Escherichia coli]
lcl|CP006834.1_cds_APECO2_19625_3679	1491	1920	21149	131.84	1577.9	3.58115	Up	0	0	[gene=APECO2_19625] [protein=sialic acid transporter] [protein_id=AKK40751.1] [location=complement(4032112..4033602)]	K03290|1|8.6e-287|990.3|eoc:CE10_3749|MFS transporter, SHS family, sialic acid transporter	GO:0005886//plasma membrane;GO:0016021//integral component of membrane	GO:0015538//sialic acid:proton symporter activity;GO:0015144//carbohydrate transmembrane transporter activity	GO:0034219//carbohydrate transmembrane transport;GO:0015992//proton transport;GO:0015739//sialic acid transport	gi|446030617|ref|WP_000108472.1|/1.5e-286/sialic acid transporter [Escherichia coli]
lcl|CP006834.1_cds_APECO2_13190_2460	1521	183	2003	12.31	146.42	3.57221	Up	0	0	[gene=APECO2_13190] [protein=D-ribose transporter ATP binding protein] [protein_id=AKK39555.1] [location=complement(2703061..2704581)]	K10542|1|1.3e-287|993.0|eck:EC55989_2399|methyl-galactoside transport system ATP-binding protein [EC:3.6.3.17]	GO:0043190//ATP-binding cassette (ABC) transporter complex	GO:0005354//galactose transmembrane transporter activity;GO:0005524//ATP binding;GO:0015407	GO:0034219//carbohydrate transmembrane transport;GO:0015757//galactose transport	gi|446177177|ref|WP_000255032.1|/1.1e-286/MULTISPECIES: D-ribose transporter ATP-binding protein [Enterobacteriaceae]
lcl|CP006834.1_cds_APECO2_05145_945	405	483	5282	130.91	1555.48	3.57071	Up	0	0	[gene=sdhC] [protein=succinate dehydrogenase cytochrome b556 large membrane subunit] [protein_id=AKK38060.1] [location=1083321..1083725]	K00241|1|1.5e-68|263.5|sdz:Asd1617_00834|succinate dehydrogenase / fumarate reductase, cytochrome b subunit	GO:0045281//succinate dehydrogenase complex;GO:0016021//integral component of membrane	GO:0009055//electron carrier activity;GO:0008177//succinate dehydrogenase (ubiquinone) activity	GO:0006099//tricarboxylic acid cycle	gi|446185492|ref|WP_000263347.1|/1.3e-67/MULTISPECIES: succinate dehydrogenase cytochrome b556 large membrane subunit [Proteobacteria]
lcl|CP006834.1_cds_APECO2_05150_946	348	172	1872	55.15	652.16	3.56379	Up	0	0	[gene=sdhD] [protein=succinate dehydrogenase cytochrome b556 small membrane subunit] [protein_id=AKK38061.1] [location=1083719..1084066]	K00242|1|7.9e-58|227.6|ecd:ECDH10B_0789|succinate dehydrogenase / fumarate reductase, membrane anchor subunit	GO:0005886//plasma membrane;GO:0016021//integral component of membrane	GO:0046872//metal ion binding;GO:0009055//electron carrier activity;GO:0020037//heme binding;GO:0008177//succinate dehydrogenase (ubiquinone) activity	GO:0017004//cytochrome complex assembly;GO:0006099//tricarboxylic acid cycle	gi|446176510|ref|WP_000254365.1|/6.7e-57/MULTISPECIES: succinate dehydrogenase hydrophobic membrane anchor subunit [Bacteria]
lcl|CP006834.1_cds_APECO2_18120_3390	456	2	21	0.48	5.43	3.49985	Up	1.43e-05	2.95e-05	[gene=APECO2_18120] [protein=general secretion pathway protein G] [protein_id=AKK40468.1] [location=complement(3714419..3714874)]	K02456|1|2.3e-81|306.2|ecol:LY180_15330|general secretion pathway protein G	GO:0015627//type II protein secretion system complex;GO:0016021//integral component of membrane	GO:0008565//protein transporter activity	GO:0015628//protein secretion by the type II secretion system	gi|501612084|ref|WP_012601750.1|/1.9e-80/type II secretion system protein GspG [Escherichia coli]
lcl|CP006834.1_cds_APECO2_05185_953	1116	4	41	0.37	4.12	3.47705	Up	8.95e-10	2.33e-09	[gene=APECO2_05185] [protein=hypothetical protein] [protein_id=AKK38068.1] [location=1093327..1094442]	K13735|1|2.9e-13|81.3|mmk:MU9_60|adhesin/invasin;K12600|3|9.7e-09|66.2|cyh:Cyan8802_1328|superkiller protein 3	-	-	-	gi|652028453|gb|KDX47118.1|/9.2e-209/TPR repeat family protein [Escherichia coli 2-177-06_S4_C1]
lcl|CP006834.1_cds_APECO2_05140_944	1284	8654	88199	692.87	7672.32	3.46901	Up	0	0	[gene=gltA] [protein=type II citrate synthase] [protein_id=AKK38059.1] [location=complement(1081344..1082627)]	K01647|1|9.5e-226|787.3|pao:Pat9b_1110|citrate synthase [EC:2.3.3.1]	GO:0005737//cytoplasm	GO:0004108//citrate (Si)-synthase activity	GO:0006099//tricarboxylic acid cycle	gi|919967342|ref|WP_052923194.1|/3.6e-249/type II citrate synthase [Escherichia coli]
lcl|CP006834.1_cds_APECO2_16265_3044	606	5	50	0.88	9.53	3.4369	Up	1.42e-11	3.92e-11	[gene=APECO2_16265] [protein=adenylylsulfate kinase] [protein_id=AKK40134.1] [location=complement(3323172..3323777)]	K00860|1|6.3e-111|404.8|eab:ECABU_c30250|adenylylsulfate kinase [EC:2.7.1.25]	-	GO:0005524//ATP binding;GO:0004020//adenylylsulfate kinase activity	GO:0070814//hydrogen sulfide biosynthetic process;GO:0016310//phosphorylation;GO:0000103//sulfate assimilation	gi|447096397|ref|WP_001173653.1|/5.3e-110/MULTISPECIES: adenylyl-sulfate kinase [Escherichia]
lcl|CP006834.1_cds_APECO2_05865_1079	990	88	873	9.22	99.36	3.42983	Up	4.51e-179	4.47e-178	[gene=moaA] [protein=molybdenum cofactor biosynthesis protein A] [protein_id=AKK38191.1] [location=1196455..1197444]	K03639|1|5.7e-178|628.2|sea:SeAg_B0837|cyclic pyranopterin phosphate synthase [EC:4.1.99.18]	GO:0019008//molybdopterin synthase complex	GO:0046872//metal ion binding;GO:0005525//GTP binding;GO:0051539//4 iron, 4 sulfur cluster binding;GO:0061597//cyclic pyranopterin monophosphate synthase activity	GO:0006777//Mo-molybdopterin cofactor biosynthetic process	gi|26107151|gb|AAN79335.1|AE016757_239/3.2e-189/Molybdenum cofactor biosynthesis protein A [Escherichia coli CFT073]
lcl|CP006834.1_cds_APECO2_08440_1569	1563	62	613	4.06	43.58	3.42411	Up	4.17e-126	3.45e-125	[gene=APECO2_08440] [protein=anthranilate synthase subunit I] [protein_id=AKK38675.1] [location=complement(1713744..1715306)]	K01657|1|2.8e-296|1021.9|ssn:SSON_1879|anthranilate synthase component I [EC:4.1.3.27]	-	GO:0046872//metal ion binding;GO:0004049//anthranilate synthase activity	GO:0008652//cellular amino acid biosynthetic process;GO:0000162//tryptophan biosynthetic process	gi|447117370|ref|WP_001194626.1|/2.4e-295/anthranilate synthase subunit I [Shigella sonnei]
lcl|CP006834.1_cds_APECO2_08055_1498	1071	189	1809	18.25	189.76	3.37821	Up	0	0	[gene=APECO2_08055] [protein=alanine racemase] [protein_id=AKK38605.1] [location=1630652..1631722]	K01775|1|2.9e-180|636.0|sea:SeAg_B1331|alanine racemase [EC:5.1.1.1]	-	GO:0030170//pyridoxal phosphate binding;GO:0008784//alanine racemase activity	GO:0030632	gi|446119985|ref|WP_000197840.1|/2.9e-204/MULTISPECIES: alanine racemase [Enterobacteriaceae]
lcl|CP006834.1_cds_APECO2_11460_2146	153	269	2487	230.62	2316.61	3.32843	Up	0	0	[gene=APECO2_11460] [protein=hypothetical protein] [protein_id=AKK39243.1] [location=complement(2340731..2340883)]	-	-	-	-	gi|446547702|ref|WP_000625048.1|/1.1e-19/MULTISPECIES: hypothetical protein [Escherichia]
lcl|CP006834.1_cds_APECO2_00935_166	1107	62	566	5.78	57.38	3.31141	Up	4.58e-113	3.61e-112	[gene=APECO2_00935] [protein=N-acetylneuraminic acid mutarotase] [protein_id=AKK37299.1] [location=complement(184438..185544)]	K17948|1|2.0e-216|756.1|elh:ETEC_4622|N-acetylneuraminate epimerase [EC:5.1.3.24]	GO:0042597//periplasmic space	GO:0016857//racemase and epimerase activity, acting on carbohydrates and derivatives	GO:0005975//carbohydrate metabolic process	gi|485682941|ref|WP_001317598.1|/1.8e-217/N-acetylneuraminic acid mutarotase [Escherichia coli]
lcl|CP006834.1_cds_APECO2_01250_225	678	2	18	0.31	3.04	3.29373	Up	0.000101036	0.000195805	[gene=APECO2_01250] [protein=transcriptional regulator] [protein_id=AKK37356.1] [location=250042..250719]	K07687|1|7.0e-10|69.3|bcen:DM39_4461|two-component system, NarL family, captular synthesis response regulator RcsB;K07696|2|1.3e-08|65.1|pbj:VN24_13405|two-component system, NarL family, response regulator NreC	-	GO:0003677//DNA binding	GO:0006355//regulation of transcription, DNA-templated	gi|485722285|ref|WP_001353481.1|/2.2e-120/MULTISPECIES: helix-turn-helix transcriptional regulator [Escherichia]
lcl|CP006834.1_cds_APECO2_14845_2772	876	31	275	3.69	35.55	3.26816	Up	3.82e-55	2.14e-54	[gene=cysW] [protein=sulfate/thiosulfate transporter permease subunit] [protein_id=AKK39863.1] [location=complement(3026006..3026881)]	K02047|1|4.6e-163|578.6|sfe:SFxv_2728|sulfate transport system permease protein	GO:0005886//plasma membrane;GO:0016021//integral component of membrane	GO:0015419//sulfate transmembrane-transporting ATPase activity	GO:1902358//sulfate transmembrane transport;GO:0000103//sulfate assimilation	gi|446775430|ref|WP_000852686.1|/3.9e-162/MULTISPECIES: sulfate ABC transporter permease [Proteobacteria]
lcl|CP006834.1_cds_APECO2_24370_4567	324	637	5606	221.3	2116.02	3.25728	Up	0	0	[gene=APECO2_24370] [protein=transcriptional regulator] [protein_id=AKK41624.1] [location=complement(5006142..5006465)]	K13631|1|2.6e-55|219.2|ecoa:APECO78_01225|AraC family transcriptional regulator, mar-sox-rob regulon activator	GO:0005829//cytosol	GO:0000986;GO:0001108;GO:0003700//transcription factor activity, sequence-specific DNA binding	GO:0006355//regulation of transcription, DNA-templated	gi|802137317|emb|CQR83443.1|/2.2e-54/DNA-binding transcriptional dual regulator [Escherichia coli K-12]
lcl|CP006834.1_cds_APECO2_24365_4566	1587	297	2602	19.13	182.11	3.2509	Up	0	0	[gene=APECO2_24365] [protein=membrane protein] [protein_id=AKK41623.1] [location=5004553..5006139]	K02030|1|4.7e-41|174.1|cth:Cthe_0408|polar amino acid transport system substrate-binding protein;K14051|3|4.6e-36|157.5|bpyr:ABD05_18945|cyclic di-GMP phosphodiesterase Gmr [EC:3.1.4.52]	GO:0016021//integral component of membrane	-	-	gi|534815611|gb|EQP67152.1|/1.2e-307/signal transduction protein [Escherichia coli HVH 79 (4-2512823)]
lcl|CP006834.1_cds_APECO2_05170_950	1218	9283	81103	784.75	7449.15	3.24677	Up	0	0	[gene=APECO2_05170] [protein=dihydrolipoamide succinyltransferase] [protein_id=AKK38065.1] [location=1089741..1090958]	K00658|1|1.1e-223|780.4|eoi:ECO111_0743|2-oxoglutarate dehydrogenase E2 component (dihydrolipoamide succinyltransferase) [EC:2.3.1.61]	GO:0005829//cytosol;GO:0045252//oxoglutarate dehydrogenase complex	GO:0031405//lipoic acid binding;GO:0005515//protein binding;GO:0004149//dihydrolipoyllysine-residue succinyltransferase activity	GO:0033512//L-lysine catabolic process to acetyl-CoA via saccharopine;GO:0006099//tricarboxylic acid cycle	gi|693145847|ref|WP_032285017.1|/3.2e-223/dihydrolipoamide succinyltransferase [Escherichia coli]
lcl|CP006834.1_cds_APECO2_22450_4205	1608	198	1696	12.58	117.12	3.21878	Up	0	0	[gene=APECO2_22450] [protein=peptide ABC transporter substrate-binding protein] [protein_id=AKK41269.1] [location=4614513..4616120]	K12368|1|9.9e-297|1023.5|cko:CKO_04994|dipeptide transport system substrate-binding protein	GO:0043190//ATP-binding cassette (ABC) transporter complex	-	GO:0055085//transmembrane transport	gi|916148281|ref|WP_050959730.1|/7.3e-300/peptide ABC transporter substrate-binding protein [Salmonella enterica]
lcl|CP006834.1_cds_APECO2_04745_882	675	104	885	16.27	150.41	3.20861	Up	8.45e-171	8.12e-170	[gene=APECO2_04745] [protein=glutamate/aspartate transporter permease GltK] [protein_id=AKK38000.1] [location=complement(1005893..1006567)]	K10002|1|9.1e-119|431.0|ecv:APECO1_1410|glutamate/aspartate transport system permease protein	GO:0043190//ATP-binding cassette (ABC) transporter complex	GO:0005215//transporter activity	GO:0006865//amino acid transport	gi|345360108|gb|EGW92279.1|/7.7e-118/amino ABC transporter, permease protein, 3-TM region, His/Glu/Gln/Arg/opine family domain protein [Escherichia coli 3030-1]
lcl|CP006834.1_cds_APECO2_08255_1535	1539	2255	19132	149.9	1381.81	3.20449	Up	0	0	[gene=narH] [protein=nitrate reductase A subunit beta] [protein_id=AKK38641.1] [location=1677357..1678895]	K00371|1|1.7e-311|1072.4|sfx:S1312|nitrate reductase / nitrite oxidoreductase, beta subunit [EC:1.7.5.1 1.7.99.4]	GO:0005737//cytoplasm;GO:0031235//intrinsic component of the cytoplasmic side of the plasma membrane;GO:0044799	GO:0046872//metal ion binding;GO:0009055//electron carrier activity;GO:0005515//protein binding;GO:0051539//4 iron, 4 sulfur cluster binding;GO:0008940//nitrate reductase activity;GO:0051538//3 iron, 4 sulfur cluster binding	GO:0009061//anaerobic respiration;GO:0042128//nitrate assimilation	gi|446625304|ref|WP_000702650.1|/1.5e-310/MULTISPECIES: nitrate reductase subunit beta [Enterobacteriaceae]
lcl|CP006834.1_cds_APECO2_11915_2233	234	128	1083	64.73	595.07	3.20055	Up	4.3e-208	4.62e-207	[gene=APECO2_11915] [protein=hypothetical protein] [protein_id=AKK39329.1] [location=2425583..2425816]	K07112|1|8.8e-21|104.0|cju:C8J_1404|uncharacterized protein;K04085|2|1.6e-06|56.6|mig:Metig_1271|tRNA 2-thiouridine synthesizing protein A [EC:2.8.1.-]	-	GO:0016740//transferase activity	GO:0006974//cellular response to DNA damage stimulus	gi|20150407|pdb|1JE3|A/3.0e-37/Chain A, Solution Structure Of Ec005 From Escherichia Coli
lcl|CP006834.1_cds_APECO2_09315_1735	1440	848	7154	60.35	553.15	3.19625	Up	0	0	[gene=APECO2_09315] [protein=aldehyde dehydrogenase] [protein_id=AKK38836.1] [location=1891909..1893348]	K07248|1|5.4e-262|907.9|cfd:CFNIH1_18360|lactaldehyde dehydrogenase / glycolaldehyde dehydrogenase [EC:1.2.1.22 1.2.1.21]	-	GO:0016620//oxidoreductase activity, acting on the aldehyde or oxo group of donors, NAD or NADP as acceptor	GO:0055114//oxidation-reduction process	gi|919954428|ref|WP_052920555.1|/3.4e-272/aldehyde dehydrogenase [Escherichia coli]
lcl|CP006834.1_cds_APECO2_18180_3402	1053	27.04	217.05	2.66	23.17	3.12276	Up	4.34e-42	2.11e-41	[gene=glcE] [protein=FAD-binding protein] [protein_id=AKK41767.1] [location=complement(3733038..3734090)]	K11472|1|3.1e-198|695.7|eal:EAKF1_ch2977|glycolate oxidase FAD binding subunit	-	GO:0050660//flavin adenine dinucleotide binding;GO:0016614//oxidoreductase activity, acting on CH-OH group of donors	GO:0055114//oxidation-reduction process	gi|446865835|ref|WP_000943091.1|/2.9e-204/glycolate oxidase subunit GlcE [Escherichia coli]
lcl|CP006834.1_cds_APECO2_00635_112	663	61	485	9.72	84.01	3.11153	Up	1.16e-91	8.26e-91	[gene=APECO2_00635] [protein=iron-sulfur cluster repair di-iron protein] [protein_id=AKK37245.1] [location=complement(118927..119589)]	K07322|1|3.0e-122|442.6|ebe:B21_04044|regulator of cell morphogenesis and NO signaling	GO:0005829//cytosol	GO:0046872//metal ion binding	GO:0006950//response to stress;GO:0030091//protein repair	gi|446253594|ref|WP_000331449.1|/8.7e-122/MULTISPECIES: iron-sulfur cluster repair protein YtfE [Escherichia]
lcl|CP006834.1_cds_APECO2_10335_1929	1404	447	3532	32.65	280.28	3.10171	Up	0	0	[gene=fumC] [protein=fumarate hydratase] [protein_id=AKK39028.1] [location=complement(2110465..2111868)]	K01679|1|3.5e-250|868.6|cro:ROD_14531|fumarate hydratase, class II [EC:4.2.1.2]	GO:0045239//tricarboxylic acid cycle enzyme complex	GO:0004333//fumarate hydratase activity	GO:0006106//fumarate metabolic process;GO:0006099//tricarboxylic acid cycle	gi|754644030|ref|WP_042029345.1|/1.1e-262/class II fumarate hydratase [Escherichia coli]
lcl|CP006834.1_cds_APECO2_10800_2019	1647	17	131	1.05	8.83	3.07202	Up	1.59e-25	6.02e-25	[gene=APECO2_10800] [protein=short chain acyl-CoA synthetase] [protein_id=AKK39118.1] [location=2209571..2211217]	K12507|1|1.6e-281|973.0|cama:F384_06135|acyl-CoA synthetase [EC:6.2.1.-]	-	GO:0016874//ligase activity	GO:0008152//metabolic process	gi|449322129|gb|EMD12130.1|/0.0e+00/short chain acyl-CoA synthetase [Escherichia coli SEPT362]
lcl|CP006834.1_cds_APECO2_13195_2461	999	1178	9111	122.24	1027.23	3.07097	Up	0	0	[gene=APECO2_13195] [protein=methyl-galactoside ABC transporter substrate-binding protein] [protein_id=AKK39556.1] [location=complement(2704642..2705640)]	K10540|1|4.8e-185|651.7|ecl:EcolC_1498|methyl-galactoside transport system substrate-binding protein	GO:0030288//outer membrane-bounded periplasmic space	GO:0046872//metal ion binding;GO:0005515//protein binding	GO:0006935//chemotaxis;GO:0008643//carbohydrate transport	gi|446959708|ref|WP_001036964.1|/8.3e-185/MULTISPECIES: galactose ABC transporter substrate-binding protein [Proteobacteria]
lcl|CP006834.1_cds_APECO2_04510_835	2106	2654	20266	128.09	1062.69	3.05249	Up	0	0	[gene=APECO2_04510] [protein=carbon starvation protein A] [protein_id=AKK37953.1] [location=959878..961983]	K06200|1|0.0e+00|1370.9|cko:CKO_02563|carbon starvation protein	GO:0016021//integral component of membrane	-	GO:0009267//cellular response to starvation	gi|919623130|ref|WP_052894708.1|/0.0e+00/carbon starvation protein A [Escherichia coli]
lcl|CP006834.1_cds_APECO2_10340_1930	1647	4835	36853	299.85	2483.22	3.0499	Up	0	0	[gene=APECO2_10340] [protein=fumarate hydratase] [protein_id=AKK39029.1] [location=complement(2112011..2113657)]	K01676|1|1.5e-308|1062.8|spq:SPAB_01851|fumarate hydratase, class I [EC:4.2.1.2]	-	GO:0004333//fumarate hydratase activity	GO:0006091//generation of precursor metabolites and energy	gi|835745383|ref|WP_047644832.1|/0.0e+00/MULTISPECIES: fumarate hydratase [Proteobacteria]
lcl|CP006834.1_cds_APECO2_11035_2063	1221	20	152	1.69	13.93	3.0431	Up	3.29e-29	1.33e-28	[gene=APECO2_11035] [protein=acetylornithine aminotransferase] [protein_id=AKK39162.1] [location=complement(2257595..2258815)]	K00840|1|5.1e-213|745.0|cro:ROD_13091|succinylornithine aminotransferase [EC:2.6.1.81]	-	GO:0030170//pyridoxal phosphate binding;GO:0043825	GO:0019545;GO:0006593//ornithine catabolic process;GO:0019544//arginine catabolic process to glutamate	gi|693057598|ref|WP_032225311.1|/2.0e-225/acetylornithine aminotransferase [Escherichia coli]
lcl|CP006834.1_cds_APECO2_22995_4310	846	5	38	0.62	5.09	3.03733	Up	2.94e-08	7.08e-08	[gene=APECO2_22995] [protein=glycerol-3-phosphate transporter membrane protein] [protein_id=AKK41371.1] [location=4734264..4735109]	K05815|1|1.9e-142|510.0|cko:CKO_04872|sn-glycerol 3-phosphate transport system permease protein	GO:0005887//integral component of plasma membrane;GO:0055052//ATP-binding cassette (ABC) transporter complex, substrate-binding subunit-containing	GO:0016787//hydrolase activity	GO:0015794//glycerol-3-phosphate transport;GO:0001407//glycerophosphodiester transport	gi|446494310|ref|WP_000572164.1|/5.2e-156/MULTISPECIES: sn-glycerol 3-phosphate ABC transporter permease [Enterobacteriaceae]
lcl|CP006834.1_cds_APECO2_13470_2515	864	229	1722	27.64	225.82	3.03034	Up	0	0	[gene=napH] [protein=quinol dehydrogenase] [protein_id=AKK39610.1] [location=complement(2762110..2762973)]	K02574|1|3.0e-167|592.4|ssn:SSON_2262|ferredoxin-type protein NapH	GO:0016021//integral component of membrane;GO:0005886//plasma membrane	GO:0008940//nitrate reductase activity;GO:0005506//iron ion binding;GO:0051539//4 iron, 4 sulfur cluster binding	GO:0055114//oxidation-reduction process	gi|445935660|ref|WP_000013515.1|/1.6e-168/MULTISPECIES: ferredoxin-type protein NapH [Proteobacteria]
lcl|CP006834.1_cds_APECO2_13980_2616	687	22	165	3.38	27.53	3.02591	Up	2.15e-31	8.98e-31	[gene=APECO2_13980] [protein=histidine/lysine/arginine/ornithine ABC transporter permease HisQ] [protein_id=AKK39710.1] [location=complement(2880621..2881307)]	K10016|1|2.0e-121|439.9|ecoh:ECRM13516_3009|histidine transport system permease protein	GO:0016021//integral component of membrane;GO:0005886//plasma membrane	GO:0005215//transporter activity	GO:0003333//amino acid transmembrane transport	gi|955473919|ref|WP_058101391.1|/2.6e-121/amino acid ABC transporter permease [Escherichia coli]
lcl|CP006834.1_cds_APECO2_09350_1741	1065	164	1225	15.93	129.25	3.02035	Up	2.77e-222	3.08e-221	[gene=APECO2_09350] [protein=LysR family transcripitonal regulator] [protein_id=AKK38842.1] [location=complement(1897825..1898889)]	K02623|1|1.0e-60|238.8|bge:BC1002_5290|LysR family transcriptional regulator, pca operon transcriptional activator	-	GO:0003700//transcription factor activity, sequence-specific DNA binding;GO:0003677//DNA binding	GO:0006355//regulation of transcription, DNA-templated	gi|564903022|gb|ETE03575.1|/1.9e-195/LysR family transcripitonal regulator [Escherichia coli LAU-EC8]
lcl|CP006834.1_cds_APECO2_23500_4409	201	53	390	32.18	257.28	2.9991	Up	1.86e-71	1.19e-70	[gene=APECO2_23500] [protein=hypothetical protein] [protein_id=AKK41470.1] [location=4847213..4847413]	K07070|1|1.5e-32|142.9|ell:WFL_17605|uncharacterized protein	-	-	-	gi|487590722|ref|WP_001726493.1|/1.3e-31/glutathione-regulated potassium-efflux system protein kefB [Escherichia coli]
lcl|CP006834.1_cds_APECO2_19015_3562	1245	175	1282	14.46	115.12	2.993	Up	2.24e-230	2.52e-229	[gene=APECO2_19015] [protein=serine/threonine transporter] [protein_id=AKK40634.1] [location=3911969..3913213]	K07862|1|5.4e-226|788.1|ecc:c3847|serine/threonine transporter	GO:0005886//plasma membrane;GO:0016021//integral component of membrane	GO:0015171//amino acid transmembrane transporter activity;GO:0015293//symporter activity	GO:0003333//amino acid transmembrane transport;GO:0032329;GO:0015826//threonine transport	gi|653685519|ref|WP_027661810.1|/6.4e-227/serine/threonine transporter SstT [Escherichia coli]
lcl|CP006834.1_cds_APECO2_23565_4422	195	4	29	2.52	19.86	2.97837	Up	1.86e-06	4.07e-06	[gene=APECO2_23565] [protein=bacterioferritin-associated ferredoxin] [protein_id=AKK41483.1] [location=4859023..4859217]	K02192|1|3.9e-30|134.8|ebl:ECD_03188|bacterioferritin-associated ferredoxin	-	GO:0046872//metal ion binding;GO:0051537//2 iron, 2 sulfur cluster binding;GO:0005515//protein binding;GO:0008942//nitrite reductase [NAD(P)H] activity	GO:0055114//oxidation-reduction process	gi|446211230|ref|WP_000289085.1|/3.3e-29/MULTISPECIES: bacterioferritin-associated ferredoxin [Bacteria]
lcl|CP006834.1_cds_APECO2_07060_1310	924	421	3032	47.38	370.74	2.96806	Up	0	0	[gene=APECO2_07060] [protein=nucleoside triphosphate hydrolase] [protein_id=AKK38419.1] [location=1456540..1457463]	K06217|1|8.2e-171|604.4|ect:ECIAI39_2136|phosphate starvation-inducible protein PhoH and related proteins	-	GO:0005524//ATP binding;GO:0016787//hydrolase activity	-	gi|910184525|ref|WP_050014773.1|/7.0e-170/phosphate starvation-inducible protein PhoH, partial [Escherichia coli]
lcl|CP006834.1_cds_APECO2_05875_1081	576	252.94	1807.09	46.83	363.49	2.95641	Up	0	0	[gene=moaC] [protein=molybdenum cofactor biosynthesis protein MoaC] [protein_id=AKK38192.1] [location=1197891..1198466]	K03637|1|2.1e-84|316.6|eci:UTI89_C0783|cyclic pyranopterin phosphate synthase [EC:4.1.99.18]	GO:0005829//cytosol	GO:0061597//cyclic pyranopterin monophosphate synthase activity	GO:0006777//Mo-molybdopterin cofactor biosynthetic process;GO:0032324//molybdopterin cofactor biosynthetic process	gi|331070489|gb|EGI41853.1|/3.9e-102/molybdenum cofactor biosynthesis protein C [Escherichia coli TA280]
lcl|CP006834.1_cds_APECO2_22955_4302	927	10	71	1.12	8.65	2.9492	Up	5.94e-14	1.74e-13	[gene=APECO2_22955] [protein=branched-chain amino acid transporter permease subunit LivH] [protein_id=AKK41363.1] [location=4727317..4728243]	K01997|1|6.1e-166|588.2|ecoi:ECOPMV1_03771|branched-chain amino acid transport system permease protein	GO:0016021//integral component of membrane;GO:0005886//plasma membrane	GO:0005215//transporter activity	GO:0006810//transport	gi|445925155|ref|WP_000003010.1|/2.8e-166/branched-chain amino acid ABC transporter permease LivH [Escherichia coli]
lcl|CP006834.1_cds_APECO2_15425_2888	1191	265	1870	22.93	175.77	2.93838	Up	0	0	[gene=APECO2_15425] [protein=bifunctional nitric oxide dioxygenase/dihydropteridine reductase 2] [protein_id=AKK39979.1] [location=3162030..3163220]	K05916|1|8.5e-213|744.2|sbv:N643_11340|nitric oxide dioxygenase [EC:1.14.12.17]	-	-	-	gi|657338686|ref|WP_029399934.1|/1.6e-227/flavohemoprotein [Escherichia coli]
lcl|CP006834.1_cds_APECO2_13500_2521	1647	330	2296	20.47	154.71	2.91798	Up	0	0	[gene=APECO2_13500] [protein=malate:quinone oxidoreductase] [protein_id=AKK39616.1] [location=complement(2767938..2769584)]	K00116|1|2.2e-275|952.6|cfd:CFNIH1_22660|malate dehydrogenase (quinone) [EC:1.1.5.4]	-	GO:0008924//malate dehydrogenase (quinone) activity;GO:0052589	GO:0006099//tricarboxylic acid cycle	gi|490116447|ref|WP_004017033.1|/1.0e-310/malate:quinone oxidoreductase [Escherichia coli]
lcl|CP006834.1_cds_APECO2_18195_3404	1143	34	235	3.07	23.05	2.90846	Up	2.13e-42	1.04e-41	[gene=APECO2_18195] [protein=DNA-binding protein] [protein_id=AKK40481.1] [location=complement(3736611..3737753)]	-	-	GO:0003677//DNA binding	-	gi|485683418|ref|WP_001318038.1|/1.0e-223/DNA-binding protein [Escherichia coli]
lcl|CP006834.1_cds_APECO2_08050_1497	1299	977	6654	77.29	571.95	2.88754	Up	0	0	[gene=APECO2_08050] [protein=D-amino acid dehydrogenase small subunit] [protein_id=AKK38604.1] [location=1629344..1630642]	K00285|1|1.7e-230|803.1|lax:APT61_08920|D-amino-acid dehydrogenase [EC:1.4.5.1]	-	GO:0008718//D-amino-acid dehydrogenase activity	GO:0019478//D-amino acid catabolic process;GO:0055114//oxidation-reduction process	gi|693145541|ref|WP_032284774.1|/9.3e-253/D-amino acid dehydrogenase small subunit [Escherichia coli]
lcl|CP006834.1_cds_APECO2_04750_883	741	129	868	18.29	133.7	2.86987	Up	4.73e-150	4.28e-149	[gene=APECO2_04750] [protein=glutamate/aspartate ABC transporter permease GltJ] [protein_id=AKK38001.1] [location=complement(1006567..1007307)]	K10003|1|4.3e-138|495.4|ena:ECNA114_0593|glutamate/aspartate transport system permease protein	GO:0043190//ATP-binding cassette (ABC) transporter complex	GO:0015426	GO:0003333//amino acid transmembrane transport;GO:0006865//amino acid transport	gi|445943086|ref|WP_000020941.1|/3.7e-137/MULTISPECIES: glutamate ABC transporter permease [Proteobacteria]
lcl|CP006834.1_cds_APECO2_13975_2615	717	22	148	3.23	23.6	2.86918	Up	6.72e-27	2.61e-26	[gene=APECO2_13975] [protein=histidine/lysine/arginine/ornithine ABC transporter permease HisM] [protein_id=AKK39709.1] [location=complement(2879908..2880624)]	K10015|1|1.1e-130|470.7|ecg:E2348C_2447|histidine transport system permease protein	GO:0005886//plasma membrane;GO:0016021//integral component of membrane	GO:0015426	GO:0003333//amino acid transmembrane transport;GO:0006865//amino acid transport	gi|446492105|ref|WP_000569959.1|/2.5e-130/MULTISPECIES: histidine/lysine/arginine/ornithine ABC transporter permease HisM [Enterobacteriaceae]
lcl|CP006834.1_cds_APECO2_13490_2519	495	46	307	10.02	72.66	2.85828	Up	6.06e-54	3.35e-53	[gene=APECO2_13490] [protein=ferredoxin] [protein_id=AKK39614.1] [location=complement(2766398..2766892)]	K02572|1|5.5e-97|358.2|elf:LF82_1456|ferredoxin-type protein NapF	GO:0005737//cytoplasm	GO:0005506//iron ion binding;GO:0051539//4 iron, 4 sulfur cluster binding;GO:0009055//electron carrier activity;GO:0005515//protein binding;GO:0043807	GO:0055114//oxidation-reduction process;GO:0006979//response to oxidative stress	gi|446609399|ref|WP_000686745.1|/4.7e-96/ferredoxin [Escherichia coli]
lcl|CP006834.1_cds_APECO2_21245_3980	264	163	1082	71.56	516.12	2.85048	Up	2.9e-185	2.94e-184	[gene=ilvM] [protein=acetolactate synthase] [protein_id=AKK41049.1] [location=complement(4363626..4363889)]	K11258|1|5.1e-41|171.4|eoh:ECO103_4395|acetolactate synthase II small subunit [EC:2.2.1.6]	-	GO:0016597//amino acid binding;GO:0003984//acetolactate synthase activity;GO:0008483//transaminase activity;GO:0016829//lyase activity	GO:0009097//isoleucine biosynthetic process;GO:0009099//valine biosynthetic process	gi|446905999|ref|WP_000983255.1|/4.3e-40/MULTISPECIES: acetolactate synthase isozyme 2 small subunit [Proteobacteria]
lcl|CP006834.1_cds_APECO2_21250_3981	1647	365	2392	22.64	161.18	2.83173	Up	0	0	[gene=APECO2_21250] [protein=acetolactate synthase] [protein_id=AKK41050.1] [location=complement(4363886..4365532)]	K01652|1|4.8e-299|1031.2|cko:CKO_00107|acetolactate synthase I/II/III large subunit [EC:2.2.1.6]	-	GO:0050660//flavin adenine dinucleotide binding;GO:0030976//thiamine pyrophosphate binding;GO:0000287//magnesium ion binding;GO:0003984//acetolactate synthase activity	GO:0009097//isoleucine biosynthetic process;GO:0009099//valine biosynthetic process	gi|754613641|ref|WP_042003062.1|/0.0e+00/acetolactate synthase 2 catalytic subunit [Escherichia coli]
lcl|CP006834.1_cds_APECO2_00620_110	1404	173	1126	12.64	89.35	2.82147	Up	1.04e-190	1.08e-189	[gene=APECO2_00620] [protein=alanine glycine permease] [protein_id=AKK37243.1] [location=115542..116945]	K11737|1|1.1e-251|873.6|ksa:C813_25435|D-serine/D-alanine/glycine transporter	GO:0016021//integral component of membrane	GO:0015171//amino acid transmembrane transporter activity	GO:0006865//amino acid transport;GO:0003333//amino acid transmembrane transport	gi|486027142|ref|WP_001504245.1|/3.2e-259/D-serine/D-alanine/glycine transporter [Escherichia coli]
lcl|CP006834.1_cds_APECO2_05620_1031	882	6	39	0.71	5.01	2.81892	Up	6.47e-08	1.54e-07	[gene=APECO2_05620] [protein=plasmid partitioning protein ParB] [protein_id=AKK38145.1] [location=1153017..1153898]	-	-	-	-	gi|742936773|ref|WP_039025778.1|/3.5e-171/portal protein [Escherichia coli]
lcl|CP006834.1_cds_APECO2_18185_3403	1500	76	486	5.19	36.04	2.79579	Up	1.52e-82	1.02e-81	[gene=APECO2_18185] [protein=FAD-binding protein] [protein_id=AKK40480.1] [location=complement(3734090..3735589)]	K00104|1|4.5e-243|845.1|ppw:PputW619_2306|glycolate oxidase [EC:1.1.3.15]	GO:0009339	GO:0050660//flavin adenine dinucleotide binding;GO:0008891//glycolate oxidase activity	GO:0055114//oxidation-reduction process	gi|975904056|ref|WP_059293995.1|/7.3e-286/glycolate oxidase subunit GlcD [Escherichia coli]
lcl|CP006834.1_cds_APECO2_22470_4208	984	28	178	2.95	20.39	2.78907	Up	3.86e-31	1.61e-30	[gene=dppD] [protein=peptide ABC transporter ATP-binding protein] [protein_id=AKK41272.1] [location=4618370..4619353]	K12371|1|7.4e-162|574.7|pva:Pvag_3350|dipeptide transport system ATP-binding protein	GO:0043190//ATP-binding cassette (ABC) transporter complex;GO:0005737//cytoplasm	GO:0015421//oligopeptide-transporting ATPase activity;GO:0015232//heme transporter activity;GO:0005524//ATP binding;GO:0042936//dipeptide transporter activity	GO:0015886//heme transport;GO:0008152//metabolic process;GO:0042938//dipeptide transport;GO:0015031//protein transport	gi|447119230|ref|WP_001196486.1|/2.6e-183/MULTISPECIES: dipeptide transport ATP-binding protein DppD [Proteobacteria]
lcl|CP006834.1_cds_APECO2_01985_369	2598	18326	115843	714.58	4907.71	2.77988	Up	0	0	[gene=APECO2_01985] [protein=bifunctional aconitate hydratase 2/2-methylisocitrate dehydratase] [protein_id=AKK37499.1] [location=413424..416021]	K01682|1|0.0e+00|1616.3|kmi:VW41_03625|aconitate hydratase 2 / 2-methylisocitrate dehydratase [EC:4.2.1.3 4.2.1.99]	GO:0005829//cytosol	GO:0047456//2-methylisocitrate dehydratase activity;GO:0046872//metal ion binding;GO:0051539//4 iron, 4 sulfur cluster binding;GO:0003994//aconitate hydratase activity	GO:0006099//tricarboxylic acid cycle	gi|446811695|ref|WP_000888951.1|/0.0e+00/aconitate hydratase B [Salmonella enterica]
lcl|CP006834.1_cds_APECO2_24215_4536	279	3	19	1.24	8.5	2.77712	Up	0.000221628	0.000416977	[gene=APECO2_24215] [protein=hypothetical protein] [protein_id=AKK41594.1] [location=complement(4974198..4974476)]	-	-	-	-	gi|481023723|ref|WP_001295279.1|/1.6e-45/MULTISPECIES: periplasmic protein [Proteobacteria]
lcl|CP006834.1_cds_APECO2_18235_3411	1350	3	19	0.23	1.57	2.77106	Up	0.000221628	0.000416784	[gene=APECO2_18235] [protein=membrane protein] [protein_id=AKK40488.1] [location=complement(3745818..3747167)]	-	GO:0016021//integral component of membrane	-	-	gi|742936989|ref|WP_039025815.1|/3.5e-255/membrane protein [Escherichia coli]
lcl|CP006834.1_cds_APECO2_14850_2773	834	65	408	8.14	55.52	2.76991	Up	7.18e-69	4.45e-68	[gene=APECO2_14850] [protein=sulfate/thiosulfate transporter subunit] [protein_id=AKK39864.1] [location=complement(3026881..3027714)]	K02046|1|8.5e-151|537.7|ecr:ECIAI1_2481|sulfate transport system permease protein	GO:0005886//plasma membrane;GO:0016021//integral component of membrane	GO:0015419//sulfate transmembrane-transporting ATPase activity	GO:1902358//sulfate transmembrane transport;GO:0000103//sulfate assimilation	gi|446380551|ref|WP_000458406.1|/7.2e-150/MULTISPECIES: sulfate ABC transporter permease [Proteobacteria]
lcl|CP006834.1_cds_APECO2_22570_4228	1323	36	225	2.79	18.98	2.76614	Up	1.31e-38	6.11e-38	[gene=APECO2_22570] [protein=transporter] [protein_id=AKK41292.1] [location=complement(4646593..4647915)]	K08172|1|3.1e-86|323.9|cnc:CNE_BB1p07460|MFS transporter, MHS family, shikimate and dehydroshikimate transport protein	GO:0005887//integral component of plasma membrane	GO:0022857//transmembrane transporter activity	GO:0055085//transmembrane transport;GO:0008643//carbohydrate transport	gi|447071751|ref|WP_001149007.1|/1.3e-246/MULTISPECIES: transporter [Enterobacteriaceae]
lcl|CP006834.1_cds_APECO2_11910_2232	1206	490	3024	41.85	280.6	2.74522	Up	0	0	[gene=APECO2_11910] [protein=membrane protein] [protein_id=AKK39328.1] [location=2424381..2425586]	K07112|1|2.3e-237|825.9|eck:EC55989_2150|uncharacterized protein	GO:0016021//integral component of membrane;GO:0005886//plasma membrane	-	-	gi|407481543|ref|YP_006778692.1|/1.9e-236/inner membrane protein [Escherichia coli O104:H4 str. 2011C-3493]
lcl|CP006834.1_cds_APECO2_13485_2518	264	44	270	19.32	128.79	2.73685	Up	1.47e-45	7.46e-45	[gene=APECO2_13485] [protein=nitrate reductase] [protein_id=AKK39613.1] [location=complement(2766145..2766408)]	K02570|1|5.1e-41|171.4|eab:ECABU_c25410|periplasmic nitrate reductase NapD	-	GO:0008940//nitrate reductase activity	GO:0055114//oxidation-reduction process	gi|446479530|ref|WP_000557384.1|/4.3e-40/MULTISPECIES: nitrate reductase [Enterobacteriaceae]
lcl|CP006834.1_cds_APECO2_02945_534	2445	2087	12600	86.55	567.71	2.71355	Up	0	0	[gene=fadE] [protein=acyl-CoA dehydrogenase] [protein_id=AKK37657.1] [location=complement(617005..619449)]	K06445|1|0.0e+00|1506.1|kom:HR38_10440|acyl-CoA dehydrogenase [EC:1.3.99.-]	GO:0016021//integral component of membrane	GO:0050660//flavin adenine dinucleotide binding;GO:0003995//acyl-CoA dehydrogenase activity	GO:0033539//fatty acid beta-oxidation using acyl-CoA dehydrogenase	gi|502668720|ref|WP_012904600.1|/0.0e+00/acyl-CoA dehydrogenase [Citrobacter rodentium]
lcl|CP006834.1_cds_APECO2_21750_4071	291	84	507	32.97	216.18	2.71301	Up	2.52e-83	1.71e-82	[gene=APECO2_21750] [protein=acetolactate synthase] [protein_id=AKK41138.1] [location=4465820..4466110]	K01653|1|5.6e-49|198.0|ecc:c4595|acetolactate synthase I/III small subunit [EC:2.2.1.6]	GO:0005948//acetolactate synthase complex	GO:0005515//protein binding;GO:0016597//amino acid binding;GO:0003984//acetolactate synthase activity;GO:0016829//lyase activity	GO:0009097//isoleucine biosynthetic process;GO:0009099//valine biosynthetic process	gi|508123451|pdb|2LVW|A/4.7e-48/Chain A, Solution Nmr Studies Of The Dimeric Regulatory Subunit Ilvn Of The E.coli Acetohydroxyacid Synthase I (ahas I)
lcl|CP006834.1_cds_APECO2_09440_1759	942	8	48	0.88	5.75	2.70799	Up	4.1e-09	1.03e-08	[gene=APECO2_09440] [protein=spermidine/putrescine ABC transporter permease] [protein_id=AKK38860.1] [location=1915795..1916736]	K02054|1|2.3e-176|622.9|eoi:ECO111_1831|putative spermidine/putrescine transport system permease protein	GO:0016021//integral component of membrane;GO:0005886//plasma membrane	-	GO:0006810//transport	gi|447174051|ref|WP_001251307.1|/5.1e-176/spermidine/putrescine ABC transporter permease [Escherichia coli]
lcl|CP006834.1_cds_APECO2_24305_4554	243	3	18	1.45	9.46	2.70579	Up	0.00040605	0.000747	[gene=pspG] [protein=phage-shock protein] [protein_id=AKK41612.1] [location=4991902..4992144]	-	GO:0016021//integral component of membrane	-	-	gi|446814150|ref|WP_000891406.1|/5.9e-36/phage-shock protein [Escherichia coli]
lcl|CP006834.1_cds_APECO2_23220_4353	237	48	288	23.91	155.88	2.70475	Up	6.91e-48	3.62e-47	[gene=APECO2_23220] [protein=iron transporter] [protein_id=AKK41414.1] [location=complement(4787442..4787678)]	K07490|1|8.0e-38|160.6|ecj:JW3373|ferrous iron transport protein C	-	GO:0003677//DNA binding;GO:0051536//iron-sulfur cluster binding;GO:0005506//iron ion binding	GO:0006355//regulation of transcription, DNA-templated	gi|446079731|ref|WP_000157586.1|/6.8e-37/MULTISPECIES: ferrous iron transporter C [Proteobacteria]
lcl|CP006834.1_cds_APECO2_03220_587	1689	968	5802	58.51	381.01	2.70307	Up	0	0	[gene=APECO2_03220] [protein=choline dehydrogenase] [protein_id=AKK37709.1] [location=complement(680172..681860)]	K00108|1|9.0e-301|1036.9|pge:LG71_22060|choline dehydrogenase [EC:1.1.99.1]	-	GO:0050660//flavin adenine dinucleotide binding;GO:0008812//choline dehydrogenase activity	GO:0019285//glycine betaine biosynthetic process from choline;GO:0055114//oxidation-reduction process	gi|585334814|ref|WP_024216463.1|/0.0e+00/choline dehydrogenase [Escherichia coli]
lcl|CP006834.1_cds_APECO2_05120_940	1062	9	54	0.88	5.71	2.69792	Up	4.25e-10	1.11e-09	[gene=APECO2_05120] [protein=hypothetical protein] [protein_id=AKK38055.1] [location=complement(1076074..1077135)]	K07345|1|1.7e-10|72.0|yal:AT01_1274|major type 1 subunit fimbrin (pilin)	GO:0009289//pilus	-	GO:0007155//cell adhesion	gi|535219463|gb|EQT63283.1|/1.2e-205/fimbrial-like adhesin protein [Escherichia coli HVH 188 (4-2356988)]
lcl|CP006834.1_cds_APECO2_15775_2951	978	6	36	0.64	4.15	2.69697	Up	3.9e-07	8.87e-07	[gene=APECO2_15775] [protein=carbon starvation induced protein] [protein_id=AKK41757.1] [location=3234110..3235087]	K15737|1|4.6e-188|661.8|ect:ECIAI39_2845|protein CsiD	-	GO:0005506//iron ion binding	-	gi|446915858|ref|WP_000993114.1|/3.9e-187/protein CsiD [Escherichia coli]
lcl|CP006834.1_cds_APECO2_06165_1137	384	422	2476	121.29	773.21	2.6724	Up	0	0	[gene=bssR] [protein=biofilm formation regulatory protein BssR] [protein_id=AKK38248.1] [location=1258024..1258407]	K19688|1|5.1e-66|255.0|eck:EC55989_0881|biofilm regulator BssR	-	-	GO:0010468//regulation of gene expression;GO:1900190	gi|545233119|ref|WP_021532624.1|/4.3e-65/biofilm regulator BssR [Escherichia coli]
lcl|CP006834.1_cds_APECO2_15580_2919	420	96	559	25	158.18	2.66157	Up	8.35e-90	5.85e-89	[gene=APECO2_15580] [protein=thioredoxin] [protein_id=AKK40010.1] [location=3194753..3195172]	K03672|1|2.0e-76|289.7|ecoo:ECRM13514_3409|thioredoxin 2 [EC:1.8.1.8]	GO:0005829//cytosol	GO:0016671//oxidoreductase activity, acting on a sulfur group of donors, disulfide as acceptor;GO:0047134//protein-disulfide reductase activity;GO:0008270//zinc ion binding;GO:0015035//protein disulfide oxidoreductase activity	GO:0006457//protein folding;GO:0045454//cell redox homeostasis;GO:0034599//cellular response to oxidative stress;GO:0006662//glycerol ether metabolic process;GO:0000103//sulfate assimilation;GO:0055114//oxidation-reduction process	gi|447021467|ref|WP_001098723.1|/2.0e-76/thiol disulfide reductase thioredoxin [Escherichia coli]
lcl|CP006834.1_cds_APECO2_04755_884	909	1474	8554	168.74	1063.92	2.65652	Up	0	0	[gene=APECO2_04755] [protein=amino acid transporter] [protein_id=AKK38002.1] [location=complement(1007477..1008385)]	K10001|1|3.4e-169|599.0|ecz:ECS88_0690|glutamate/aspartate transport system substrate-binding protein	-	-	-	gi|26107028|gb|AAN79212.1|AE016757_116/2.9e-168/Glutamate/aspartate Periplasmic binding protein precursor [Escherichia coli CFT073]
lcl|CP006834.1_cds_APECO2_20970_3930	468	54	313	12.5	78.72	2.6548	Up	6.93e-51	3.73e-50	[gene=APECO2_20970] [protein=hypothetical protein] [protein_id=AKK40999.1] [location=4307719..4308186]	K02614|1|3.7e-10|69.7|bmq:BMQ_1952|acyl-CoA thioesterase [EC:3.1.2.-]	GO:0005829//cytosol	GO:0016853//isomerase activity	-	gi|145581|gb|AAD15042.1|/1.3e-79/ORF [Escherichia coli]
lcl|CP006834.1_cds_APECO2_13745_2570	387	60	347	17.1	107.43	2.65133	Up	3.66e-56	2.07e-55	[gene=APECO2_13745] [protein=4-amino-4-deoxy-L-arabinose-phospho-UDP flippase subunit F] [protein_id=AKK39665.1] [location=2833727..2834113]	K12963|1|1.0e-66|257.3|eln:NRG857_11455|undecaprenyl phosphate-alpha-L-ara4N flippase subunit ArnF	GO:0005887//integral component of plasma membrane	GO:0022891//substrate-specific transmembrane transporter activity	GO:0055085//transmembrane transport;GO:0009103//lipopolysaccharide biosynthetic process;GO:0009245//lipid A biosynthetic process	gi|291471089|gb|EFF13573.1|/8.8e-66/polymyxin resistance protein PmrM [Escherichia coli B354]
lcl|CP006834.1_cds_APECO2_05770_1061	330	4	23	1.36	8.5	2.64386	Up	7.1e-05	0.000139635	[gene=APECO2_05770] [protein=tail protein] [protein_id=AKK38173.1] [location=1174193..1174522]	-	-	-	-	gi|446770123|ref|WP_000847379.1|/8.3e-57/MULTISPECIES: tail protein [Bacteria]
lcl|CP006834.1_cds_APECO2_07050_1308	1128	45	258	4.12	25.65	2.63824	Up	5.87e-42	2.85e-41	[gene=APECO2_07050] [protein=iron ABC transporter substrate-binding protein] [protein_id=AKK38417.1] [location=1453645..1454772]	K07224|1|6.9e-188|661.4|ent:Ent638_1546|iron uptake system component EfeO	-	-	-	gi|486228805|ref|WP_001558950.1|/3.0e-207/iron uptake system component EfeO [Escherichia coli]
lcl|CP006834.1_cds_APECO2_22605_4235	825	4	23	0.51	3.17	2.63591	Up	7.1e-05	0.0001395	[gene=APECO2_22605] [protein=AraC family transcriptional regulator] [protein_id=AKK41299.1] [location=4656873..4657697]	K11920|1|7.1e-33|146.0|edh:EcDH1_3063|AraC family transcriptional regulator	-	GO:0043565//sequence-specific DNA binding;GO:0003700//transcription factor activity, sequence-specific DNA binding	GO:0006355//regulation of transcription, DNA-templated;GO:0009405//pathogenesis	gi|447105483|ref|WP_001182739.1|/5.3e-153/transcriptional regulator [Escherichia coli]
lcl|CP006834.1_cds_APECO2_13270_2476	939	6	34	0.66	4.09	2.63156	Up	1.27e-06	2.81e-06	[gene=APECO2_13270] [protein=pseudouridine-5'-phosphate glycosidase] [protein_id=AKK39571.1] [location=complement(2722655..2723593)]	K16329|1|1.2e-164|583.9|sbc:SbBS512_E0800|pseudouridylate synthase [EC:4.2.1.70]	-	GO:0046872//metal ion binding;GO:0016798//hydrolase activity, acting on glycosyl bonds;GO:0004730//pseudouridylate synthase activity	GO:0001522//pseudouridine synthesis;GO:0046113//nucleobase catabolic process	gi|447215198|ref|WP_001292454.1|/8.7e-168/MULTISPECIES: pseudouridine-5'-phosphate glycosidase [Enterobacteriaceae]
lcl|CP006834.1_cds_APECO2_22885_4288	666	5	28	0.79	4.83	2.6121	Up	1.27e-05	2.63e-05	[gene=APECO2_22885] [protein=membrane protein] [protein_id=AKK41349.1] [location=complement(4713666..4714331)]	K09125|1|7.8e-123|444.5|elu:UM146_17480|uncharacterized protein	GO:0016021//integral component of membrane	-	-	gi|115514872|gb|ABJ02947.1|/6.7e-122/conserved inner membrane protein [Escherichia coli APEC O1]
lcl|CP006834.1_cds_APECO2_04740_881	726	307	1725	44.47	271.49	2.60999	Up	2.03e-267	2.47e-266	[gene=artP] [protein=arginine ABC transporter ATP-binding protein] [protein_id=AKK37999.1] [location=complement(1005168..1005893)]	K10004|1|5.4e-117|425.2|pvl:AOB99_04935|glutamate/aspartate transport system ATP-binding protein [EC:3.6.3.-]	GO:0043190//ATP-binding cassette (ABC) transporter complex	GO:0015424//amino acid-transporting ATPase activity;GO:0005524//ATP binding	GO:0003333//amino acid transmembrane transport;GO:0006865//amino acid transport	gi|446554045|ref|WP_000631391.1|/3.8e-131/arginine ABC transporter ATP-binding protein [Escherichia coli]
lcl|CP006834.1_cds_APECO2_04640_861	384	41	229	11.78	71.51	2.60181	Up	7.6e-37	3.47e-36	[gene=APECO2_04640] [protein=camphor resistance protein CrcB] [protein_id=AKK37979.1] [location=complement(986119..986502)]	K06199|1|1.7e-66|256.5|ecm:EcSMS35_0645|CrcB protein	GO:0005887//integral component of plasma membrane	GO:0015103//inorganic anion transmembrane transporter activity	GO:0034220//ion transmembrane transport;GO:0015698//inorganic anion transport	gi|446862482|ref|WP_000939738.1|/1.5e-65/MULTISPECIES: camphor resistance protein CrcB [Enterobacteriaceae]
lcl|CP006834.1_cds_APECO2_20415_3828	504	941	5235	201.04	1215.17	2.5956	Up	0	0	[gene=cpxP] [protein=repressor CpxP] [protein_id=AKK40899.1] [location=complement(4193283..4193786)]	K06006|1|1.8e-87|326.6|ese:ECSF_3774|periplasmic protein CpxP	GO:0030288//outer membrane-bounded periplasmic space	GO:0042802//identical protein binding;GO:0051082//unfolded protein binding	GO:0030162//regulation of proteolysis;GO:0045892//negative regulation of transcription, DNA-templated	gi|446907406|ref|WP_000984662.1|/1.5e-86/repressor CpxP [Shigella flexneri]
lcl|CP006834.1_cds_APECO2_13990_2618	783	627	3470	83.89	504.43	2.58808	Up	0	0	[gene=APECO2_13990] [protein=amino acid ABC transporter substrate-binding protein] [protein_id=AKK39712.1] [location=complement(2882400..2883182)]	K10013|1|8.3e-132|474.6|seg:SG2384|lysine/arginine/ornithine transport system substrate-binding protein;K10014|2|8.4e-108|394.8|ebi:EbC_31030|histidine transport system substrate-binding protein	GO:0030288//outer membrane-bounded periplasmic space	GO:0005215//transporter activity	GO:0006810//transport	gi|446670915|ref|WP_000748261.1|/1.5e-141/MULTISPECIES: lysine/arginine/ornithine ABC transporter substrate-binding protein [Enterobacteriaceae]
lcl|CP006834.1_cds_APECO2_01975_367	1458	15540	85642	1091.89	6537.98	2.58202	Up	0	0	[gene=APECO2_01975] [protein=dihydrolipoamide dehydrogenase] [protein_id=AKK37497.1] [location=409784..411241]	K00382|1|1.0e-263|913.7|sry:M621_21255|dihydrolipoamide dehydrogenase [EC:1.8.1.4]	GO:0005623//cell	GO:0050660//flavin adenine dinucleotide binding;GO:0004148//dihydrolipoyl dehydrogenase activity	GO:0055114//oxidation-reduction process;GO:0045454//cell redox homeostasis;GO:0006096//glycolytic process	gi|331081720|gb|EGI52881.1|/1.6e-277/dihydrolipoyl dehydrogenase [Escherichia coli H299]
lcl|CP006834.1_cds_APECO2_05870_1080	513	252.06	1379.91	52.83	314.26	2.57253	Up	1.15e-210	1.25e-209	[gene=APECO2_05870] [protein=molybdopterin biosynthesis protein B] [protein_id=AKK41739.1] [location=1197466..1197978]	K03638|1|1.6e-91|340.1|eab:ECABU_c08240|molybdenum cofactor biosynthesis protein B	GO:0005829//cytosol	GO:0016779//nucleotidyltransferase activity;GO:0016829//lyase activity;GO:0042802//identical protein binding;GO:0005525//GTP binding	GO:0006777//Mo-molybdopterin cofactor biosynthetic process;GO:0032324//molybdopterin cofactor biosynthetic process	gi|446006784|ref|WP_000084639.1|/1.4e-90/MULTISPECIES: molybdenum cofactor biosynthesis protein [Bacteria]
lcl|CP006834.1_cds_APECO2_11945_2238	333	15	82	5.05	30.01	2.57109	Up	6.1e-14	1.79e-13	[gene=APECO2_11945] [protein=quaternary ammonium transporter] [protein_id=AKK39334.1] [location=complement(2429736..2430068)]	K03297|1|2.2e-57|226.1|elp:P12B_c1127|small multidrug resistance pump	GO:0016021//integral component of membrane;GO:0005886//plasma membrane	-	GO:0006810//transport	gi|222033675|emb|CAP76416.1|/1.9e-56/Multidrug transporter emrE [Escherichia coli LF82]
lcl|CP006834.1_cds_APECO2_08260_1536	711	955	5214	141.42	838.87	2.56846	Up	0	0	[gene=APECO2_08260] [protein=nitrate reductase molybdenum cofactor assembly chaperone NarJ] [protein_id=AKK38642.1] [location=1678892..1679602]	K00373|1|4.6e-129|465.3|elf:LF82_1462|nitrate reductase delta subunit	GO:0005737//cytoplasm	GO:0051082//unfolded protein binding;GO:0008940//nitrate reductase activity;GO:0016530//metallochaperone activity	GO:0042128//nitrate assimilation;GO:0051131//chaperone-mediated protein complex assembly;GO:0055114//oxidation-reduction process	gi|446493830|ref|WP_000571684.1|/3.9e-128/MULTISPECIES: nitrate reductase molybdenum cofactor assembly chaperone NarJ [Escherichia]
lcl|CP006834.1_cds_APECO2_01145_204	957	1491	8072	161.78	951.61	2.55634	Up	0	0	[gene=APECO2_01145] [protein=GTP-binding protein YjiA] [protein_id=AKK37336.1] [location=complement(226662..227618)]	K02234|1|4.0e-35|153.7|brs:S23_47420|cobalamin biosynthesis protein CobW	-	-	-	gi|481024297|ref|WP_001295525.1|/2.2e-179/MULTISPECIES: GTP-binding protein [Escherichia]
lcl|CP006834.1_cds_APECO2_10355_1933	1080	6	32	0.57	3.33	2.54649	Up	4.08e-06	8.76e-06	[gene=APECO2_10355] [protein=porin] [protein_id=AKK39032.1] [location=complement(2116685..2117764)]	K16140|1|5.6e-171|605.1|senj:CFSAN001992_17885|putative glucuronide porin	GO:0016021//integral component of membrane	GO:0015288//porin activity	GO:0055085//transmembrane transport	gi|652033469|gb|KDX51841.1|/1.1e-209/membrane-associated protein uidC [Escherichia coli 2-177-06_S4_C1]
lcl|CP006834.1_cds_APECO2_14145_2647	1311	635	3404	49.76	289.84	2.5422	Up	0	0	[gene=fadI] [protein=3-ketoacyl-CoA thiolase] [protein_id=AKK39741.1] [location=complement(2914559..2915869)]	K00632|1|1.6e-241|839.7|eum:ECUMN_2681|acetyl-CoA acyltransferase [EC:2.3.1.16]	GO:0005737//cytoplasm	GO:0003988//acetyl-CoA C-acyltransferase activity	GO:0006635//fatty acid beta-oxidation	gi|754613836|ref|WP_042003248.1|/1.1e-240/3-ketoacyl-CoA thiolase [Escherichia coli]
lcl|CP006834.1_cds_APECO2_18175_3401	1371	100.96	539.95	7.56	43.91	2.53809	Up	1.16e-82	7.77e-82	[gene=glcF] [protein=glycolate oxidase] [protein_id=AKK40479.1] [location=complement(3731804..3733174)]	K11473|1|4.8e-183|645.6|pmk:MDS_0215|glycolate oxidase iron-sulfur subunit	-	GO:0051539//4 iron, 4 sulfur cluster binding;GO:0046872//metal ion binding	GO:0055114//oxidation-reduction process	gi|535198517|gb|EQT42729.1|/1.7e-249/glycolate oxidase iron-sulfur subunit [Escherichia coli HVH 184 (4-3343286)]
lcl|CP006834.1_cds_APECO2_01765_325	132	28	148	29.28	168.18	2.52202	Up	1.48e-23	5.46e-23	[gene=APECO2_01765] [protein=inhibitor of glucose transporter] [protein_id=AKK37455.1] [location=360520..360651]	-	-	-	GO:0046325//negative regulation of glucose import	gi|218363780|emb|CAR01441.2|/2.3e-18/conserved hypothetical protein [Escherichia coli S88]
lcl|CP006834.1_cds_APECO2_09675_1802	2373	8	42	0.34	1.95	2.51987	Up	1.36e-07	3.16e-07	[gene=APECO2_09675] [protein=hypothetical protein] [protein_id=AKK38903.1] [location=complement(1975961..1978333)]	-	GO:0016020//membrane	GO:0004872//receptor activity	GO:0006810//transport	gi|534825221|gb|EQP76591.1|/0.0e+00/porin [Escherichia coli HVH 79 (4-2512823)]
lcl|CP006834.1_cds_APECO2_22460_4206	1020	9	47	0.91	5.19	2.5118	Up	2.5e-08	6.04e-08	[gene=APECO2_22460] [protein=peptide ABC transporter permease] [protein_id=AKK41270.1] [location=4616428..4617447]	K12369|1|7.1e-192|674.5|ecoh:ECRM13516_4333|dipeptide transport system permease protein	GO:0043190//ATP-binding cassette (ABC) transporter complex;GO:0005887//integral component of plasma membrane	GO:0004035//alkaline phosphatase activity;GO:0015421//oligopeptide-transporting ATPase activity;GO:0042936//dipeptide transporter activity	GO:0055085//transmembrane transport;GO:0016311//dephosphorylation;GO:0042938//dipeptide transport;GO:0015031//protein transport	gi|446861597|ref|WP_000938853.1|/6.1e-191/MULTISPECIES: peptide ABC transporter permease [Enterobacteriaceae]
lcl|CP006834.1_cds_APECO2_11450_2144	276	4	21	1.67	9.52	2.51111	Up	0.000230212	0.000431727	[gene=APECO2_11450] [protein=hypothetical protein] [protein_id=AKK39241.1] [location=2339574..2339849]	-	-	-	-	gi|921393065|emb|CTR16069.1|/1.4e-49/protein [Escherichia coli]
lcl|CP006834.1_cds_APECO2_08320_1546	648	45	236	7.35	41.88	2.51045	Up	1.74e-36	7.89e-36	[gene=APECO2_08320] [protein=membrane protein] [protein_id=AKK38652.1] [location=1690820..1691467]	K05595|1|7.6e-115|417.9|ecv:APECO1_356|multiple antibiotic resistance protein	GO:0016021//integral component of membrane;GO:0005886//plasma membrane	GO:0016779//nucleotidyltransferase activity	-	gi|446539428|ref|WP_000616774.1|/1.7e-114/membrane protein [Escherichia coli]
lcl|CP006834.1_cds_APECO2_01385_251	411	43	225	11.47	65.2	2.50701	Up	8.31e-35	3.68e-34	[gene=APECO2_01385] [protein=toxin RelE] [protein_id=AKK37381.1] [location=272915..273325]	K07726|1|4.7e-09|65.9|rpp:MC1_06750|putative transcriptional regulator	-	-	-	gi|553701943|gb|ESE17596.1|/6.4e-67/toxin-antitoxin system, toxin component, RelE family [Escherichia coli 908675]
lcl|CP006834.1_cds_APECO2_04515_836	198	117	605	72.36	406.52	2.49006	Up	4.06e-90	2.85e-89	[gene=APECO2_04515] [protein=hypothetical protein] [protein_id=AKK37954.1] [location=962156..962353]	-	-	-	-	gi|94541100|ref|YP_588442.1|/1.2e-31/DUF466 family protein [Escherichia coli str. K-12 substr. MG1655]
lcl|CP006834.1_cds_APECO2_11480_2150	231	7	36	3.59	20.09	2.48442	Up	1.32e-06	2.91e-06	[gene=APECO2_11480] [protein=DNA polymerase III subunit theta] [protein_id=AKK39247.1] [location=2342644..2342874]	K02345|1|4.7e-35|151.4|elr:ECO55CA74_11030|DNA polymerase III subunit theta [EC:2.7.7.7]	-	-	-	gi|446839503|ref|WP_000916759.1|/1.1e-34/DNA polymerase III subunit theta [Escherichia coli]
lcl|CP006834.1_cds_APECO2_11280_2110	1719	981	5024	58.24	324.04	2.47609	Up	0	0	[gene=APECO2_11280] [protein=long-chain fatty acid--CoA ligase] [protein_id=AKK39207.1] [location=complement(2304885..2306603)]	K01897|1|6.6e-307|1057.4|ebf:D782_1838|long-chain acyl-CoA synthetase [EC:6.2.1.3]	-	-	-	gi|693130840|ref|WP_032275542.1|/0.0e+00/long-chain-fatty-acid--CoA ligase [Escherichia coli]
lcl|CP006834.1_cds_APECO2_20035_3753	891	18	92	2.1	11.68	2.47558	Up	7.12e-15	2.16e-14	[gene=metF] [protein=5,10-methylenetetrahydrofolate reductase] [protein_id=AKK40825.1] [location=complement(4125280..4126170)]	K00297|1|2.6e-153|546.2|ebi:EbC_01660|methylenetetrahydrofolate reductase (NADPH) [EC:1.5.1.20]	GO:0005829//cytosol	GO:0004601//peroxidase activity;GO:0071949//FAD binding;GO:0004489//methylenetetrahydrofolate reductase (NAD(P)H) activity	GO:0009086//methionine biosynthetic process;GO:0046654//tetrahydrofolate biosynthetic process;GO:0055114//oxidation-reduction process;GO:0098869//cellular oxidant detoxification;GO:0035999//tetrahydrofolate interconversion;GO:0051289//protein homotetramerization	gi|445929671|ref|WP_000007526.1|/7.7e-166/MULTISPECIES: 5,10-methylenetetrahydrofolate reductase [Escherichia]
lcl|CP006834.1_cds_APECO2_19630_3680	894	10780	54785	1255.62	6933.16	2.46511	Up	0	0	[gene=APECO2_19630] [protein=N-acetylneuraminate lyase] [protein_id=AKK40752.1] [location=complement(4033712..4034605)]	K01639|1|7.7e-166|587.8|sdy:SDY_3400|N-acetylneuraminate lyase [EC:4.1.3.3]	GO:0005829//cytosol	GO:0042802//identical protein binding;GO:0008747//N-acetylneuraminate lyase activity	GO:0019262//N-acetylneuraminate catabolic process;GO:0005975//carbohydrate metabolic process	gi|446146859|ref|WP_000224714.1|/6.5e-165/MULTISPECIES: N-acetylneuraminate lyase [Proteobacteria]
lcl|CP006834.1_cds_APECO2_07270_1350	417	1192	6041	312.89	1722.89	2.4611	Up	0	0	[gene=APECO2_07270] [protein=flagella synthesis chaperone protein FlgN] [protein_id=AKK38459.1] [location=complement(1492334..1492750)]	K02399|1|3.0e-72|275.8|elo:EC042_1137|flagella synthesis protein FlgN	-	-	GO:0044780	gi|446119491|ref|WP_000197346.1|/2.6e-71/flagella synthesis chaperone protein FlgN [Escherichia coli]
lcl|CP006834.1_cds_APECO2_05980_1102	267	4	20	1.73	9.42	2.44496	Up	0.000410818	0.000755087	[gene=APECO2_05980] [protein=hypothetical protein] [protein_id=AKK38213.1] [location=complement(1216978..1217244)]	-	-	GO:0008270//zinc ion binding	-	gi|187430395|gb|ACD09669.1|/2.9e-44/C4-type zinc finger protein, DksA/TraR family [Shigella boydii CDC 3083-94]
lcl|CP006834.1_cds_APECO2_13915_2604	132	25	125	26.15	142.04	2.44141	Up	1.95e-19	6.56e-19	[gene=APECO2_13915] [protein=hypothetical protein] [protein_id=AKK39698.1] [location=complement(2868580..2868711)]	-	-	-	-	gi|447038356|ref|WP_001115612.1|/8.8e-18/MULTISPECIES: hypothetical protein [Enterobacteriaceae]
lcl|CP006834.1_cds_APECO2_17795_3333	165	6.02	30.08	4.68	25.4	2.44025	Up	1.29e-05	2.67e-05	[gene=APECO2_17795] [protein=peptide ABC transporter substrate-binding protein] [protein_id=AKK40414.1] [location=complement(3654206..3654370)]	K15580|1|1.5e-14|82.8|ecp:ECP_1290|oligopeptide transport system substrate-binding protein	-	-	-	gi|445987964|ref|WP_000065819.1|/9.0e-20/peptide ABC transporter substrate-binding protein [Escherichia coli]
lcl|CP006834.1_cds_APECO2_00930_165	981	10	50	1.06	5.74	2.43699	Up	1.44e-08	3.53e-08	[gene=APECO2_00930] [protein=9-O-acetyl-N-acetylneuraminic acid deacetylase] [protein_id=AKK37298.1] [location=complement(183393..184373)]	K07497|1|3.5e-196|688.7|ecg:E2348C_4616|putative transposase	-	-	-	gi|446914162|ref|WP_000991418.1|/1.7e-198/9-O-acetyl-N-acetylneuraminic acid deacetylase [Escherichia coli]
lcl|CP006834.1_cds_APECO2_06170_1138	1116	45	224	4.16	22.52	2.43655	Up	1.48e-33	6.43e-33	[gene=APECO2_06170] [protein=aldose dehydrogenase] [protein_id=AKK38249.1] [location=1258518..1259633]	K00117|1|1.6e-67|261.5|gfo:GFO_0814|quinoprotein glucose dehydrogenase [EC:1.1.5.2]	-	GO:0008876//quinoprotein glucose dehydrogenase activity;GO:0048038//quinone binding	GO:0005975//carbohydrate metabolic process;GO:0055114//oxidation-reduction process	gi|446477172|ref|WP_000555026.1|/1.5e-219/aldose dehydrogenase [Escherichia coli]
lcl|CP006834.1_cds_APECO2_12400_2313	480	4.81	23.71	1.08	5.8	2.42502	Up	7.1e-05	0.000139567	[gene=APECO2_12400] [protein=hypothetical protein] [protein_id=AKK39409.1] [location=2534852..2535331]	-	-	GO:0004519//endonuclease activity	GO:0090305//nucleic acid phosphodiester bond hydrolysis	gi|407481440|ref|YP_006778589.1|/2.3e-92/antirestriction protein [Escherichia coli O104:H4 str. 2011C-3493]
lcl|CP006834.1_cds_APECO2_19620_3678	690	719	3532	109.89	586.51	2.4161	Up	0	0	[gene=APECO2_19620] [protein=N-acetylmannosamine-6-phosphate 2-epimerase] [protein_id=AKK40750.1] [location=complement(4031375..4032064)]	K01788|1|7.4e-108|394.8|ebf:D782_0478|N-acylglucosamine-6-phosphate 2-epimerase [EC:5.1.3.9]	GO:0005829//cytosol	GO:0047465	GO:0019262//N-acetylneuraminate catabolic process;GO:0005975//carbohydrate metabolic process;GO:0006053	gi|742936944|ref|WP_039025807.1|/5.6e-124/N-acetylmannosamine-6-phosphate 2-epimerase [Escherichia coli]
lcl|CP006834.1_cds_APECO2_20755_3889	2316	2119	10378	92.85	494.06	2.41171	Up	0	0	[gene=fadB] [protein=multifunctional fatty acid oxidation complex subunit alpha] [protein_id=AKK40960.1] [location=4262106..4264421]	K01825|1|0.0e+00|1466.8|sef:UMN798_4321|3-hydroxyacyl-CoA dehydrogenase / enoyl-CoA hydratase / 3-hydroxybutyryl-CoA epimerase / enoyl-CoA isomerase [EC:1.1.1.35 4.2.1.17 5.1.2.3 5.3.3.8]	-	-	-	gi|331046851|gb|EGI18935.1|/0.0e+00/fatty oxidation complex, alpha subunit FadB [Escherichia coli M718]
lcl|CP006834.1_cds_APECO2_04520_837	1089	115	559	10.91	57.64	2.40142	Up	5.66e-80	3.74e-79	[gene=APECO2_04520] [protein=oxidoreductase] [protein_id=AKK37955.1] [location=complement(962363..963451)]	K08317|1|4.1e-169|599.0|koe:A225_1617|uncharacterized oxidoreductase [EC:1.1.-.-]	-	GO:0004022//alcohol dehydrogenase (NAD) activity;GO:0046872//metal ion binding	GO:0055114//oxidation-reduction process	gi|486206370|ref|WP_001552558.1|/5.6e-203/oxidoreductase [Escherichia coli]
lcl|CP006834.1_cds_APECO2_06285_1160	489	5	24	1.1	5.76	2.38857	Up	0.000127508	0.000245235	[gene=APECO2_06285] [protein=membrane protein] [protein_id=AKK38270.1] [location=1279096..1279584]	-	GO:0016021//integral component of membrane;GO:0005886//plasma membrane	-	-	gi|16128826|ref|NP_415379.1|/8.2e-85/DUF2593 family inner membrane protein [Escherichia coli str. K-12 substr. MG1655]
lcl|CP006834.1_cds_APECO2_17890_3350	1596	668	3205	42.78	223.02	2.38216	Up	0	0	[gene=APECO2_17890] [protein=PTS maltose transporter subunit IICB] [protein_id=AKK40429.1] [location=3675217..3676812]	K02790|1|4.0e-298|1028.1|ecq:ECED1_5002|PTS system, maltose/glucose-specific IIB component [EC:2.7.1.199 2.7.1.208];K02791|1|4.0e-298|1028.1|ecq:ECED1_5002|PTS system, maltose/glucose-specific IIC component	GO:0005886//plasma membrane;GO:0016021//integral component of membrane	GO:0016301//kinase activity;GO:0103111;GO:0008982//protein-N(PI)-phosphohistidine-sugar phosphotransferase activity	GO:0034219//carbohydrate transmembrane transport;GO:0016310//phosphorylation;GO:0009401//phosphoenolpyruvate-dependent sugar phosphotransferase system	gi|446906167|ref|WP_000983423.1|/6.4e-296/PTS glucose transporter subunit IIB [Escherichia coli]
lcl|CP006834.1_cds_APECO2_11455_2145	657	7	33	1.13	5.77	2.35225	Up	7.19e-06	1.52e-05	[gene=APECO2_11455] [protein=serine/threonine protein phosphatase] [protein_id=AKK39242.1] [location=complement(2339850..2340506)]	K07313|1|5.5e-129|464.9|ecoi:ECOPMV1_01929|serine/threonine protein phosphatase 1 [EC:3.1.3.16]	-	-	-	gi|446735488|ref|WP_000812744.1|/6.6e-130/serine/threonine protein phosphatase [Escherichia coli]
lcl|CP006834.1_cds_APECO2_04465_826	993	17	80	1.78	9.08	2.35082	Up	1.88e-12	5.3e-12	[gene=APECO2_04465] [protein=iron-enterobactin transporter permease] [protein_id=AKK37944.1] [location=complement(950366..951358)]	K02015|1|2.2e-174|616.3|ebl:ECD_00556|iron complex transport system permease protein	GO:0005886//plasma membrane;GO:0016021//integral component of membrane	GO:0015623	GO:0015688//iron chelate transport	gi|693094954|ref|WP_032251999.1|/3.1e-176/iron-enterobactin transporter permease [Escherichia coli]
lcl|CP006834.1_cds_APECO2_22940_4299	1161	212	994	18.83	95.92	2.3488	Up	3.32e-137	2.87e-136	[gene=APECO2_22940] [protein=amino acid ABC transporter substrate-binding protein] [protein_id=AKK41360.1] [location=4724005..4725165]	K01999|1|4.6e-219|765.0|eok:G2583_4163|branched-chain amino acid transport system substrate-binding protein	GO:0042597//periplasmic space	-	GO:0006865//amino acid transport	gi|485666867|ref|WP_001308108.1|/3.9e-218/branched chain amino acid ABC transporter substrate-binding protein [Escherichia coli]
lcl|CP006834.1_cds_APECO2_06730_1246	168	175	819	132.92	675.87	2.34619	Up	3.2e-113	2.52e-112	[gene=APECO2_06730] [protein=ribosome modulation factor] [protein_id=AKK38356.1] [location=1389022..1389189]	K03812|1|4.2e-25|117.9|eco:b0953|ribosome modulation factor	GO:0005737//cytoplasm	GO:0043024//ribosomal small subunit binding;GO:0043022//ribosome binding	GO:0032055//negative regulation of translation in response to stress	gi|913464012|ref|WP_050440046.1|/3.6e-24/ribosome modulation factor [Escherichia coli]
lcl|CP006834.1_cds_APECO2_03390_621	621	36	168	6.15	31.19	2.34243	Up	1.84e-24	6.86e-24	[gene=APECO2_03390] [protein=maltose O-acetyltransferase] [protein_id=AKK37743.1] [location=complement(723283..723903)]	K00633|1|7.8e-117|424.5|elo:EC042_0379|galactoside O-acetyltransferase [EC:2.3.1.18]	-	GO:0016407//acetyltransferase activity	-	gi|534828672|gb|EQP79870.1|/1.7e-116/galactoside O-acetyltransferase [Escherichia coli HVH 79 (4-2512823)]
lcl|CP006834.1_cds_APECO2_03890_719	459	89	414	21.04	106.34	2.33748	Up	7.63e-58	4.37e-57	[gene=APECO2_03890] [protein=transcriptional regulator] [protein_id=AKK37840.1] [location=827554..828012]	K05800|1|1.8e-81|306.6|elc:i14_0541|Lrp/AsnC family transcriptional regulator	-	-	-	gi|290761227|gb|ADD55188.1|/1.5e-80/Putative transcriptional regulator YbaO [Escherichia coli O55:H7 str. CB9615]
lcl|CP006834.1_cds_APECO2_00330_60	315	11	51	3.94	19.87	2.33432	Up	2.5e-08	6.04e-08	[gene=APECO2_00330] [protein=membrane protein] [protein_id=AKK37196.1] [location=62315..62629]	-	GO:0016021//integral component of membrane;GO:0005886//plasma membrane	-	-	gi|323950770|gb|EGB46648.1|/9.3e-58/gyjeO [Escherichia coli H252]
lcl|CP006834.1_cds_APECO2_08830_1644	258	141	654	63.58	320.41	2.33327	Up	3.49e-90	2.45e-89	[gene=APECO2_08830] [protein=hypothetical protein] [protein_id=AKK38749.1] [location=1798428..1798685]	-	GO:0016021//integral component of membrane;GO:0005886//plasma membrane	-	-	gi|576031321|emb|CDL42825.1|/5.2e-38/Putative inner membrane protein [Escherichia coli ISC41]
lcl|CP006834.1_cds_APECO2_14140_2646	2145	548	2530	25.96	130.21	2.32648	Up	0	0	[gene=fadJ] [protein=fatty-acid oxidation protein subunit alpha] [protein_id=AKK39740.1] [location=complement(2912415..2914559)]	K01782|1|0.0e+00|1376.3|elc:i14_2683|3-hydroxyacyl-CoA dehydrogenase / enoyl-CoA hydratase / 3-hydroxybutyryl-CoA epimerase [EC:1.1.1.35 4.2.1.17 5.1.2.3]	GO:0005737//cytoplasm	GO:0003857//3-hydroxyacyl-CoA dehydrogenase activity;GO:0051287//NAD binding;GO:0004300//enoyl-CoA hydratase activity;GO:0008692//3-hydroxybutyryl-CoA epimerase activity	GO:0006635//fatty acid beta-oxidation	gi|510926703|ref|WP_016247436.1|/0.0e+00/multifunctional fatty acid oxidation complex subunit alpha [Escherichia coli]
lcl|CP006834.1_cds_APECO2_13365_2495	345	395	1823	127.88	641.26	2.32612	Up	4.1e-247	4.8e-246	[gene=APECO2_13365] [protein=hypothetical protein] [protein_id=AKK39590.1] [location=complement(2744456..2744800)]	-	-	GO:0005515//protein binding	-	gi|16130119|ref|NP_416686.1|/3.8e-60/uncharacterized protein b2181 [Escherichia coli str. K-12 substr. MG1655]
lcl|CP006834.1_cds_APECO2_19330_3623	1245	288	1324	23.8	118.89	2.32059	Up	1.73e-179	1.72e-178	[gene=APECO2_19330] [protein=tryptophan permease] [protein_id=AKK40695.1] [location=complement(3971465..3972709)]	K03835|1|6.8e-229|797.7|sbz:A464_3361|tryptophan-specific transport protein	GO:0005887//integral component of plasma membrane	GO:0005300//high-affinity tryptophan transmembrane transporter activity;GO:0015293//symporter activity	GO:0003333//amino acid transmembrane transport;GO:0015827//tryptophan transport;GO:0006865//amino acid transport	gi|446146490|ref|WP_000224345.1|/7.1e-234/MULTISPECIES: tryptophan permease [Enterobacteriaceae]
lcl|CP006834.1_cds_APECO2_14760_2755	1257	12	54	0.98	4.8	2.29218	Up	1.4e-08	3.43e-08	[gene=APECO2_14760] [protein=nucleoside permease] [protein_id=AKK39846.1] [location=complement(3008879..3010135)]	K11537|1|4.8e-214|748.4|spq:SPAB_00535|MFS transporter, NHS family, xanthosine permease	GO:0016021//integral component of membrane	GO:0005337//nucleoside transmembrane transporter activity	GO:1901642//nucleoside transmembrane transport	gi|951256828|ref|WP_057695363.1|/3.7e-238/nucleoside permease [Escherichia coli]
lcl|CP006834.1_cds_APECO2_05915_1089	411	615	2766	164.02	801.5	2.28883	Up	0	0	[gene=APECO2_05915] [protein=membrane protein] [protein_id=AKK38200.1] [location=1203718..1204128]	-	GO:0016021//integral component of membrane;GO:0005886//plasma membrane	-	-	gi|585322269|ref|WP_024203935.1|/4.3e-71/MULTISPECIES: membrane protein [Enterobacteriaceae]
lcl|CP006834.1_cds_APECO2_07195_1335	1053	55	246	5.4	26.26	2.28184	Up	4.75e-34	2.08e-33	[gene=APECO2_07195] [protein=sulfurtransferase] [protein_id=AKK38444.1] [location=1479724..1480776]	K07146|1|7.4e-192|674.5|cko:CKO_02011|UPF0176 protein	-	GO:0016740//transferase activity	-	gi|919954410|ref|WP_052920540.1|/1.1e-206/sulfurtransferase [Escherichia coli]
lcl|CP006834.1_cds_APECO2_24290_4551	216	34	152	18.92	91.89	2.28	Up	1.3e-21	4.59e-21	[gene=APECO2_24290] [protein=hypothetical protein] [protein_id=AKK41609.1] [location=4989845..4990060]	-	-	-	-	gi|26111259|gb|AAN83442.1|AE016770_242/2.6e-35/Protein yjbJ [Escherichia coli CFT073]
lcl|CP006834.1_cds_APECO2_15855_2967	2106	10	44	0.48	2.31	2.26679	Up	4.03e-07	9.15e-07	[gene=APECO2_15855] [protein=ribonucleotide-diphosphate reductase subunit alpha] [protein_id=AKK40057.1] [location=3246511..3248616]	K00525|1|0.0e+00|1286.2|cama:F384_14570|ribonucleoside-diphosphate reductase alpha chain [EC:1.17.4.1]	-	-	-	gi|851917179|ref|WP_048217215.1|/0.0e+00/ribonucleotide-diphosphate reductase [Citrobacter sp. BIDMC107]
lcl|CP006834.1_cds_APECO2_15320_2867	489	198	873	43.7	209.36	2.26028	Up	2.82e-115	2.24e-114	[gene=APECO2_15320] [protein=transcriptional regulator] [protein_id=AKK39958.1] [location=complement(3138155..3138643)]	K13643|1|5.6e-86|321.6|ecol:LY180_12975|Rrf2 family transcriptional regulator, iron-sulfur cluster assembly transcription factor	GO:0005829//cytosol	GO:0003690//double-stranded DNA binding;GO:0051537//2 iron, 2 sulfur cluster binding;GO:0003700//transcription factor activity, sequence-specific DNA binding;GO:0005506//iron ion binding	GO:0006355//regulation of transcription, DNA-templated	gi|447164101|ref|WP_001241357.1|/4.8e-85/MULTISPECIES: Fe-S cluster assembly transcriptional regulator IscR [Proteobacteria]
lcl|CP006834.1_cds_APECO2_04070_752	303	61	266	22.86	108.31	2.24427	Up	5.34e-36	2.4e-35	[gene=APECO2_04070] [protein=hypothetical protein] [protein_id=AKK37873.1] [location=867231..867533]	K07334|1|3.3e-52|208.8|ese:ECSF_0445|proteic killer suppression protein	-	-	-	gi|300304330|gb|EFJ58850.1|/2.8e-51/toxin HigB-1 [Escherichia coli MS 200-1]
lcl|CP006834.1_cds_APECO2_00730_128	1023	23	100	2.33	11	2.2391	Up	2.02e-14	6.05e-14	[gene=APECO2_00730] [protein=sugar ABC transporter permease] [protein_id=AKK37261.1] [location=139660..140682]	K02057|1|3.2e-184|649.0|ecc:c5327|simple sugar transport system permease protein	GO:0016021//integral component of membrane;GO:0005886//plasma membrane	GO:0005215//transporter activity	GO:0006810//transport	gi|355423142|gb|AER87339.1|/2.7e-183/ABC transporter permease [Escherichia coli str. 'clone D i2']
lcl|CP006834.1_cds_APECO2_05055_928	1137	383.01	1663.9	34.76	164.07	2.23881	Up	2.95e-215	3.23e-214	[gene=APECO2_05055] [protein=hypothetical protein] [protein_id=AKK38044.1] [location=1063400..1064536]	-	-	GO:0004803//transposase activity;GO:0003677//DNA binding	GO:0006313//transposition, DNA-mediated	gi|753191101|ref|WP_041498273.1|/4.5e-219/hypothetical protein [Escherichia coli]
lcl|CP006834.1_cds_APECO2_03020_549	1056	9	39	0.88	4.15	2.23754	Up	2.18e-06	4.76e-06	[gene=APECO2_03020] [protein=outer membrane phosphoporin protein E] [protein_id=AKK37671.1] [location=complement(633337..634392)]	K11929|1|2.4e-203|712.6|ecc:c0388|outer membrane pore protein E	GO:0009279//cell outer membrane;GO:0046930//pore complex	GO:0015288//porin activity	GO:0006811//ion transport;GO:0055085//transmembrane transport	gi|446672553|ref|WP_000749899.1|/2.1e-202/MULTISPECIES: phosphoporin protein E [Enterobacteriaceae]
lcl|CP006834.1_cds_APECO2_11140_2082	318	373	1615	132.34	622.58	2.23401	Up	1.24e-208	1.34e-207	[gene=APECO2_11140] [protein=hypothetical protein] [protein_id=AKK39179.1] [location=complement(2278305..2278622)]	K09916|1|1.8e-53|213.0|ece:Z2816|uncharacterized protein	-	-	-	gi|12515811|gb|AAG56766.1|AE005401_1/1.6e-52/hypothetical protein Z2816 [Escherichia coli O157:H7 str. EDL933]
lcl|CP006834.1_cds_APECO2_01050_188	1179	28	121	2.45	11.49	2.22953	Up	4.45e-17	1.43e-16	[gene=APECO2_01050] [protein=hypothetical protein] [protein_id=AKK37321.1] [location=complement(207397..208575)]	K08224|1|3.0e-08|64.7|dab:AUC44_05615|MFS transporter, YNFM family, putative membrane transport protein;K05548|2|3.3e-07|61.2|cva:CVAR_2851|MFS transporter, AAHS family, benzoate transport protein	GO:0016021//integral component of membrane	-	-	gi|449325534|gb|EMD15437.1|/1.5e-217/major facilitator family transporter [Escherichia coli SEPT362]
lcl|CP006834.1_cds_APECO2_15685_2933	405	10	43	2.71	12.66	2.22391	Up	6.94e-07	1.55e-06	[gene=APECO2_15685] [protein=lipoprotein] [protein_id=AKK40024.1] [location=3218792..3219196]	-	-	-	-	gi|564908630|gb|ETE08945.1|/1.0e-69/lipoprotein [Escherichia coli LAU-EC8]
lcl|CP006834.1_cds_APECO2_18085_3383	570	7	30	1.31	6.1	2.21924	Up	3.77e-05	7.57e-05	[gene=APECO2_18085] [protein=hypothetical protein] [protein_id=AKK40461.1] [location=3709346..3709915]	-	-	GO:0008168//methyltransferase activity	GO:0032259//methylation	gi|553339642|gb|ESA67269.1|/7.0e-104/hypothetical protein HMPREF1589_03593, partial [Escherichia coli 113290]
lcl|CP006834.1_cds_APECO2_16270_3045	1428	113	483	8.11	37.67	2.21564	Up	4.95e-63	2.96e-62	[gene=cysN] [protein=sulfate adenylyltransferase subunit 1] [protein_id=AKK40135.1] [location=complement(3323777..3325204)]	K00956|1|6.6e-252|874.4|cama:F384_14975|sulfate adenylyltransferase subunit 1 [EC:2.7.7.4]	-	-	-	gi|951350050|ref|WP_057728573.1|/1.7e-268/sulfate adenylyltransferase [Escherichia coli]
lcl|CP006834.1_cds_APECO2_08045_1496	1533	40	168	2.67	12.18	2.1896	Up	1.19e-22	4.3e-22	[gene=APECO2_08045] [protein=SpoVR family protein] [protein_id=AKK38603.1] [location=complement(1627482..1629014)]	K06415|1|3.7e-269|931.8|yfr:AW19_1073|stage V sporulation protein R	-	-	-	gi|949730963|ref|WP_057071800.1|/8.5e-298/SpoVR family protein [Enterobacter cloacae]
lcl|CP006834.1_cds_APECO2_14840_2771	1098	57	239	5.36	24.43	2.18835	Up	1.54e-31	6.46e-31	[gene=APECO2_14840] [protein=sulfate ABC transporter ATP-binding protein] [protein_id=AKK39862.1] [location=complement(3024919..3026016)]	K02045|1|4.5e-208|728.4|eoc:CE10_2805|sulfate transport system ATP-binding protein [EC:3.6.3.25]	GO:0043190//ATP-binding cassette (ABC) transporter complex	GO:0015419//sulfate transmembrane-transporting ATPase activity;GO:0005524//ATP binding	GO:1902358//sulfate transmembrane transport	gi|445943176|ref|WP_000021031.1|/3.8e-207/sulfate ABC transporter ATP-binding protein [Escherichia coli]
lcl|CP006834.1_cds_APECO2_14770_2757	765	11	46	1.51	6.85	2.18156	Up	3.79e-07	8.63e-07	[gene=APECO2_14770] [protein=membrane protein] [protein_id=AKK39848.1] [location=3011278..3012042]	-	GO:0009279//cell outer membrane	-	-	gi|26109189|gb|AAN81391.1|AE016764_73/7.6e-154/Hypothetical protein yfeN [Escherichia coli CFT073]
lcl|CP006834.1_cds_APECO2_03810_703	948	2496	10367	273.5	1234.24	2.17401	Up	0	0	[gene=APECO2_03810] [protein=cytochrome O ubiquinol oxidase] [protein_id=AKK37824.1] [location=complement(809822..810769)]	K02297|1|2.4e-181|639.4|eoc:CE10_0403|cytochrome o ubiquinol oxidase subunit II [EC:1.10.3.10]	-	-	-	gi|447162180|ref|WP_001239436.1|/2.0e-180/MULTISPECIES: cytochrome ubiquinol oxidase subunit II [Proteobacteria]
lcl|CP006834.1_cds_APECO2_11390_2132	240	7	29	3.44	15.46	2.16806	Up	6.49e-05	0.000128189	[gene=APECO2_11390] [protein=membrane protein] [protein_id=AKK39229.1] [location=2325751..2325990]	-	-	-	-	gi|94541114|ref|YP_588456.1|/1.5e-36/uncharacterized protein b4536 [Escherichia coli str. K-12 substr. MG1655]
lcl|CP006834.1_cds_APECO2_11050_2065	711	38.05	157.43	5.64	25.33	2.16708	Up	5.34e-21	1.86e-20	[gene=APECO2_11050] [protein=hypothetical protein] [protein_id=AKK41750.1] [location=2260234..2260944]	K00520|1|2.3e-11|74.3|hel:HELO_4098|mercuric reductase (EC:1.16.1.1);K01115|2|5.6e-10|69.7|reh:H16_B0932|phospholipase D1/2 [EC:3.1.4.4]	GO:0016021//integral component of membrane	-	-	gi|485683235|ref|WP_001317870.1|/2.5e-127/membrane protein [Escherichia coli]
lcl|CP006834.1_cds_APECO2_00675_119	555	605	2495	116.54	522.19	2.16375	Up	0	0	[gene=APECO2_00675] [protein=hypothetical protein] [protein_id=AKK37252.1] [location=complement(126302..126856)]	K07109|1|8.6e-99|364.4|eok:G2583_5046|uncharacterized protein	-	-	-	gi|320175823|gb|EFW50907.1|/7.3e-98/Protein ytfJ precursor [Shigella dysenteriae CDC 74-1112]
lcl|CP006834.1_cds_APECO2_10820_2023	219	16	66	8.76	39.25	2.16369	Up	1.3e-09	3.34e-09	[gene=APECO2_10820] [protein=hypothetical protein] [protein_id=AKK39122.1] [location=2216126..2216344]	-	-	-	-	gi|330911512|gb|EGH40022.1|/3.6e-32/hemin uptake protein HemP [Escherichia coli AA86]
lcl|CP006834.1_cds_APECO2_16140_3019	345	43	177	13.92	62.26	2.16115	Up	2.04e-23	7.5e-23	[gene=APECO2_16140] [protein=hypothetical protein] [protein_id=AKK40109.1] [location=complement(3302023..3302367)]	K09790|1|1.8e-14|83.6|fro:AALO17_07950|uncharacterized protein	-	GO:0016757//transferase activity, transferring glycosyl groups	-	gi|910169468|ref|WP_050010147.1|/3.1e-62/hypothetical protein [Escherichia coli]
lcl|CP006834.1_cds_APECO2_07880_1469	165	19.21	78.91	14.93	66.64	2.15817	Up	4.4e-11	1.19e-10	[gene=APECO2_07880] [protein=isocitrate dehydrogenase domain protein] [protein_id=AKK38577.1] [location=1603158..1603322]	K00031|1|2.3e-23|112.1|ecoa:APECO78_09640|isocitrate dehydrogenase [EC:1.1.1.42]	-	GO:0051287//NAD binding;GO:0004450//isocitrate dehydrogenase (NADP+) activity;GO:0000287//magnesium ion binding	GO:0006099//tricarboxylic acid cycle;GO:0006097//glyoxylate cycle	gi|446366639|ref|WP_000444494.1|/1.9e-22/isocitrate dehydrogenase (NADP(+)) [Escherichia coli]
lcl|CP006834.1_cds_APECO2_18445_3453	1050	9	37	0.89	3.96	2.15362	Up	6.41e-06	1.35e-05	[gene=APECO2_18445] [protein=iron ABC transporter] [protein_id=AKK40527.1] [location=complement(3788362..3789411)]	K02015|1|9.1e-150|534.6|ent:Ent638_3439|iron complex transport system permease protein	GO:0016021//integral component of membrane;GO:0005886//plasma membrane	GO:0005215//transporter activity	GO:0006810//transport	gi|446008987|ref|WP_000086842.1|/2.5e-192/iron ABC transporter [Escherichia coli]
lcl|CP006834.1_cds_APECO2_22475_4209	1005	81	328	8.35	36.75	2.1379	Up	1.67e-41	8.04e-41	[gene=dppF] [protein=peptide ABC transporter ATP-binding protein] [protein_id=AKK41273.1] [location=4619350..4620354]	K12372|1|5.9e-191|671.4|ecoo:ECRM13514_4530|dipeptide transport system ATP-binding protein	-	GO:0016887//ATPase activity;GO:0005524//ATP binding	GO:0015833//peptide transport	gi|446029181|ref|WP_000107036.1|/5.1e-190/MULTISPECIES: dipeptide ABC transporter ATP-binding protein [Escherichia]
lcl|CP006834.1_cds_APECO2_16880_3162	837	101	405	12.6	54.9	2.12338	Up	1.91e-50	1.02e-49	[gene=APECO2_16880] [protein=5-keto-4-deoxyuronate isomerase] [protein_id=AKK40250.1] [location=complement(3468558..3469394)]	K01815|1|4.1e-161|572.0|ecoo:ECRM13514_3708|4-deoxy-L-threo-5-hexosulose-uronate ketol-isomerase [EC:5.3.1.17]	-	GO:0008697;GO:0008270//zinc ion binding	GO:0045490//pectin catabolic process	gi|446305392|ref|WP_000383247.1|/9.1e-161/5-dehydro-4-deoxy-D-glucuronate isomerase [Escherichia coli]
lcl|CP006834.1_cds_APECO2_16875_3161	762	123	488	16.93	72.99	2.10812	Up	6.78e-60	3.95e-59	[gene=APECO2_16875] [protein=2-deoxy-D-gluconate 3-dehydrogenase] [protein_id=AKK40249.1] [location=complement(3467767..3468528)]	K00065|1|1.1e-131|474.2|sew:SeSA_A3185|2-deoxy-D-gluconate 3-dehydrogenase [EC:1.1.1.125]	-	GO:0047001;GO:0051287//NAD binding;GO:0008678	GO:0055114//oxidation-reduction process	gi|315289405|gb|EFU48800.1|/2.6e-138/2-deoxy-D-gluconate 3-dehydrogenase, partial [Escherichia coli MS 110-3]
lcl|CP006834.1_cds_APECO2_24260_4545	603	220	873	38.79	167.23	2.10808	Up	9.11e-106	6.99e-105	[gene=ubiC] [protein=chorismate pyruvate lyase] [protein_id=AKK41603.1] [location=4983015..4983617]	K03181|1|2.1e-111|406.4|ese:ECSF_3895|chorismate--pyruvate lyase [EC:4.1.3.40]	GO:0005737//cytoplasm	GO:0008813//chorismate lyase activity	GO:0042866//pyruvate biosynthetic process;GO:0006744//ubiquinone biosynthetic process	gi|226901508|gb|EEH87767.1|/1.8e-110/chorismate-pyruvate lyase [Escherichia sp. 3_2_53FAA]
lcl|CP006834.1_cds_APECO2_10630_1985	306	467	1847	173.07	743.72	2.1034	Up	5.35e-221	5.92e-220	[gene=APECO2_10630] [protein=monooxygenase] [protein_id=AKK39084.1] [location=2173238..2173543]	-	-	-	-	gi|446134813|ref|WP_000212668.1|/3.1e-50/MULTISPECIES: monooxygenase [Enterobacteriaceae]
lcl|CP006834.1_cds_APECO2_21235_3978	1851	1007	3979	55.43	237.97	2.10204	Up	0	0	[gene=APECO2_21235] [protein=dihydroxy-acid dehydratase] [protein_id=AKK41047.1] [location=complement(4360762..4362612)]	K01687|1|0.0e+00|1174.1|ksa:C813_14655|dihydroxy-acid dehydratase [EC:4.2.1.9]	-	GO:0046872//metal ion binding;GO:0004160//dihydroxy-acid dehydratase activity;GO:0051539//4 iron, 4 sulfur cluster binding	GO:0009097//isoleucine biosynthetic process;GO:0009099//valine biosynthetic process	gi|585324623|ref|WP_024206289.1|/0.0e+00/dihydroxy-acid dehydratase [Escherichia coli]
lcl|CP006834.1_cds_APECO2_18005_3369	531	104	411	21.01	90.19	2.10189	Up	1.52e-50	8.17e-50	[gene=APECO2_18005] [protein=DNA-binding protein] [protein_id=AKK40448.1] [location=3699461..3699991]	-	-	GO:0003677//DNA binding	-	gi|446701259|ref|WP_000778605.1|/4.0e-93/MULTISPECIES: DNA-binding protein [Escherichia]
lcl|CP006834.1_cds_APECO2_19920_3730	1401	3306	13029	241.99	1036.19	2.09827	Up	0	0	[gene=APECO2_19920] [protein=soluble pyridine nucleotide transhydrogenase] [protein_id=AKK40802.1] [location=4095232..4096632]	K00322|1|8.1e-263|910.6|kle:AO703_00435|NAD(P) transhydrogenase [EC:1.6.1.1]	GO:0005737//cytoplasm	GO:0050660//flavin adenine dinucleotide binding;GO:0003957//NAD(P)+ transhydrogenase (B-specific) activity	GO:0055114//oxidation-reduction process;GO:0006739//NADP metabolic process;GO:1902600//hydrogen ion transmembrane transport;GO:0045454//cell redox homeostasis	gi|971835973|ref|WP_058905655.1|/2.5e-272/NAD(P)(+) transhydrogenase [Escherichia coli]
lcl|CP006834.1_cds_APECO2_12750_2380	3318	212	835	6.45	27.61	2.09782	Up	1.36e-100	1.02e-99	[gene=APECO2_12750] [protein=diguanylate cyclase] [protein_id=AKK39476.1] [location=2603677..2606994]	K03320|1|3.1e-71|275.4|blep:AL038_00705|ammonium transporter, Amt family	GO:0005622//intracellular;GO:0016021//integral component of membrane	GO:0000155//phosphorelay sensor kinase activity	GO:0000160//phosphorelay signal transduction system;GO:0023014//signal transduction by protein phosphorylation	gi|693094849|ref|WP_032251896.1|/0.0e+00/diguanylate cyclase [Escherichia coli]
lcl|CP006834.1_cds_APECO2_23495_4408	1806	294	1151	16.59	70.59	2.08915	Up	3.14e-137	2.72e-136	[gene=APECO2_23495] [protein=potassium transporter] [protein_id=AKK41469.1] [location=4845398..4847203]	K11747|1|0.0e+00|1116.3|cfd:CFNIH1_04430|glutathione-regulated potassium-efflux system protein KefB	GO:0005887//integral component of plasma membrane	GO:0015299//solute:proton antiporter activity;GO:0015503//glutathione-regulated potassium exporter activity	GO:1902600//hydrogen ion transmembrane transport;GO:0071805//potassium ion transmembrane transport	gi|446321309|ref|WP_000399164.1|/0.0e+00/glutathione-regulated potassium-efflux system protein KefB [Escherichia coli]
lcl|CP006834.1_cds_APECO2_18980_3555	2019	612	2393	30.83	130.99	2.08705	Up	7.13e-283	8.91e-282	[gene=fadH] [protein=2,4-dienoyl-CoA reductase] [protein_id=AKK40627.1] [location=3903805..3905823]	K00219|1|0.0e+00|1192.2|cko:CKO_04487|2,4-dienoyl-CoA reductase (NADPH2) [EC:1.3.1.34]	-	GO:0008670//2,4-dienoyl-CoA reductase (NADPH) activity;GO:0010181//FMN binding	GO:0055114//oxidation-reduction process	gi|485814094|ref|WP_001433689.1|/0.0e+00/NADPH-dependent 2,4-dienoyl-CoA reductase [Escherichia coli]
lcl|CP006834.1_cds_APECO2_14685_2747	1239	40	156	3.32	14.08	2.08439	Up	6.18e-20	2.11e-19	[gene=APECO2_14685] [protein=manganese transporter] [protein_id=AKK39838.1] [location=complement(2998968..3000206)]	K03322|1|1.3e-216|756.9|setc:CFSAN001921_04735|manganese transport protein	GO:0005886//plasma membrane;GO:0016021//integral component of membrane	GO:0046872//metal ion binding;GO:0015292//uniporter activity;GO:0015086//cadmium ion transmembrane transporter activity;GO:0005384//manganese ion transmembrane transporter activity;GO:0015078//hydrogen ion transmembrane transporter activity;GO:0015293//symporter activity	GO:0006824//cobalt ion transport;GO:1902600//hydrogen ion transmembrane transport;GO:0070574//cadmium ion transmembrane transport;GO:0034599//cellular response to oxidative stress;GO:0071421//manganese ion transmembrane transport;GO:0015684//ferrous iron transport	gi|446108517|ref|WP_000186372.1|/1.1e-226/divalent metal cation transporter [Escherichia coli]
lcl|CP006834.1_cds_APECO2_21215_3974	282	146	568	59.4	251.07	2.07955	Up	2.89e-68	1.79e-67	[gene=APECO2_21215] [protein=peptidyl-prolyl cis-trans isomerase] [protein_id=AKK41043.1] [location=4356318..4356599]	K03769|1|3.9e-47|191.8|ece:Z5286|peptidyl-prolyl cis-trans isomerase C [EC:5.2.1.8]	GO:0005737//cytoplasm	GO:0003755//peptidyl-prolyl cis-trans isomerase activity;GO:0005515//protein binding	GO:0000413//protein peptidyl-prolyl isomerization	gi|447062995|ref|WP_001140251.1|/3.3e-46/MULTISPECIES: peptidyl-prolyl cis-trans isomerase [Proteobacteria]
lcl|CP006834.1_cds_APECO2_00735_129	996	47	181	4.89	20.47	2.0656	Up	1.19e-22	4.3e-22	[gene=APECO2_00735] [protein=sugar ABC transporter permease] [protein_id=AKK37262.1] [location=140669..141664]	K02057|1|3.5e-167|592.4|ror:RORB6_16440|simple sugar transport system permease protein	GO:0005886//plasma membrane;GO:0016021//integral component of membrane	GO:0015407	GO:0015749//monosaccharide transport	gi|446518675|ref|WP_000596021.1|/3.6e-180/MULTISPECIES: ABC transporter permease [Enterobacteriaceae]
lcl|CP006834.1_cds_APECO2_06265_1156	1263	40	154	3.26	13.63	2.06384	Up	1.72e-19	5.83e-19	[gene=APECO2_06265] [protein=putrescine/spermidine ABC transporter substrate-binding protein] [protein_id=AKK38266.1] [location=1274741..1276003]	K11073|1|3.9e-200|702.2|kps:KPNJ2_03629|putrescine transport system substrate-binding protein	GO:0016021//integral component of membrane;GO:0042597//periplasmic space	GO:0019808//polyamine binding	GO:0015846//polyamine transport	gi|564933766|gb|ETE28602.1|/4.2e-242/putrescine/spermidine ABC transporter substrate-binding protein [Escherichia coli LAU-EC10]
lcl|CP006834.1_cds_APECO2_16325_3056	153	77	296	66.01	275.72	2.06245	Up	5.29e-36	2.38e-35	[gene=APECO2_16325] [protein=hypothetical protein] [protein_id=AKK40145.1] [location=complement(3337404..3337556)]	K18922|1|6.4e-20|100.5|eso:O3O_19935|protein HokE	GO:0016021//integral component of membrane	-	-	gi|446555211|ref|WP_000632557.1|/4.7e-23/hypothetical protein [Escherichia coli]
lcl|CP006834.1_cds_APECO2_13955_2612	363	170	647	52	215.04	2.04802	Up	5.04e-76	3.27e-75	[gene=folX] [protein=D-erythro-7,8-dihydroneopterin triphosphate 2'-epimerase] [protein_id=AKK39706.1] [location=2876704..2877066]	K07589|1|1.2e-61|240.4|ecl:EcolC_1349|D-erythro-7,8-dihydroneopterin triphosphate epimerase [EC:5.1.99.7]	GO:0005829//cytosol	GO:0004150//dihydroneopterin aldolase activity;GO:0008719//dihydroneopterin triphosphate 2'-epimerase activity	GO:0006760//folic acid-containing compound metabolic process	gi|445990602|ref|WP_000068457.1|/1.0e-60/MULTISPECIES: D-erythro-7,8-dihydroneopterin triphosphate epimerase [Proteobacteria]
lcl|CP006834.1_cds_APECO2_12830_2392	372	9	34	2.68	11	2.0372	Up	3.12e-05	6.3e-05	[gene=APECO2_12830] [protein=hypothetical protein] [protein_id=AKK39488.1] [location=2625422..2625793]	K09946|1|4.3e-62|241.9|eok:G2583_2606|uncharacterized protein	-	-	-	gi|73856082|gb|AAZ88789.1|/3.7e-61/conserved hypothetical protein [Shigella sonnei Ss046]
lcl|CP006834.1_cds_APECO2_06985_1295	174	9	34	6.54	26.83	2.03648	Up	3.12e-05	6.3e-05	[gene=APECO2_06985] [protein=hypothetical protein] [protein_id=AKK38404.1] [location=1439546..1439719]	K06884|1|8.3e-24|113.6|eas:Entas_1542|uncharacterized protein	-	-	-	gi|447196402|ref|WP_001273658.1|/2.0e-25/MULTISPECIES: KGG family protein [Proteobacteria]
lcl|CP006834.1_cds_APECO2_07370_1370	522	4146	15631	852.93	3493.82	2.03431	Up	0	0	[gene=APECO2_07370] [protein=hypothetical protein] [protein_id=AKK38479.1] [location=1510528..1511049]	K07040|1|1.3e-93|347.1|ect:ECIAI39_2073|uncharacterized protein	GO:0005829//cytosol	-	-	gi|16129051|ref|NP_415606.1|/1.1e-92/DUF177 family protein [Escherichia coli str. K-12 substr. MG1655]
lcl|CP006834.1_cds_APECO2_09410_1753	231	13	49	6.68	27.34	2.03309	Up	5.34e-07	1.21e-06	[gene=APECO2_09410] [protein=hypothetical protein] [protein_id=AKK38854.1] [location=complement(1910800..1911030)]	K08303|1|5.8e-17|91.3|sdy:SDY_1740|putative protease [EC:3.4.-.-]	-	-	-	gi|331080511|gb|EGI51690.1|/8.7e-37/putative periplasmic protein [Escherichia coli H299]
lcl|CP006834.1_cds_APECO2_08265_1537	678	1106	4166	172.2	704.74	2.03301	Up	0	0	[gene=narI] [protein=nitrate reductase A subunit gamma] [protein_id=AKK38643.1] [location=1679602..1680279]	K00374|1|4.4e-121|438.7|cfd:CFNIH1_19430|nitrate reductase gamma subunit [EC:1.7.5.1 1.7.99.4]	GO:0044799	GO:0046872//metal ion binding;GO:0009055//electron carrier activity;GO:0020037//heme binding;GO:0008940//nitrate reductase activity	GO:0042128//nitrate assimilation;GO:0019645//anaerobic electron transport chain	gi|447082854|ref|WP_001160110.1|/2.0e-126/MULTISPECIES: respiratory nitrate reductase subunit gamma [Proteobacteria]
lcl|CP006834.1_cds_APECO2_21260_3983	339	161	606	53.16	217.4	2.03194	Up	1.3e-70	8.21e-70	[gene=APECO2_21260] [protein=hypothetical protein] [protein_id=AKK41052.1] [location=complement(4367668..4368006)]	K09897|1|1.6e-60|236.5|eko:EKO11_4590|uncharacterized protein	GO:0005829//cytosol	-	-	gi|291431000|gb|EFF03995.1|/1.4e-59/LOW QUALITY PROTEIN: yifE protein, partial [Escherichia coli B185]
lcl|CP006834.1_cds_APECO2_11310_2116	180	35	130	24.36	98.31	2.01282	Up	3.46e-16	1.09e-15	[gene=APECO2_11310] [protein=hypothetical protein] [protein_id=AKK39213.1] [location=complement(2311376..2311555)]	K09917|1|3.8e-24|114.8|eco:b1811|uncharacterized protein	-	-	-	gi|446379476|ref|WP_000457331.1|/1.5e-23/hypothetical protein [Escherichia coli]
lcl|CP006834.1_cds_APECO2_04330_800	954	1034	3837	112.56	453.83	2.01146	Up	0	0	[gene=APECO2_04330] [protein=protease] [protein_id=AKK37920.1] [location=complement(916142..917095)]	K01355|1|6.5e-187|657.9|eln:NRG857_02540|omptin [EC:3.4.23.49]	GO:0009279//cell outer membrane	GO:0004190//aspartic-type endopeptidase activity	GO:0006508//proteolysis	gi|485729899|ref|WP_001357859.1|/1.4e-186/protease 7 [Escherichia coli]
lcl|CP006834.1_cds_APECO2_07275_1351	294	2565	9431	994.91	3974.51	1.99814	Up	0	0	[gene=APECO2_07275] [protein=anti-sigma28 factor FlgM] [protein_id=AKK38460.1] [location=complement(1492755..1493048)]	K02398|1|2.9e-45|185.7|ecz:ECS88_1085|negative regulator of flagellin synthesis FlgM	-	-	GO:0045892//negative regulation of transcription, DNA-templated	gi|445943029|ref|WP_000020884.1|/2.5e-44/MULTISPECIES: negative regulator of flagellin synthesis [Enterobacteriaceae]
lcl|CP006834.1_cds_APECO2_01390_252	285	34	125	13.67	54.59	1.99762	Up	1.75e-15	5.4e-15	[gene=APECO2_01390] [protein=DNA-binding protein] [protein_id=AKK37382.1] [location=273327..273611]	K07726|1|5.3e-28|128.3|son:SO_A0068|putative transcriptional regulator	-	GO:0043565//sequence-specific DNA binding	-	gi|445929581|ref|WP_000007436.1|/2.0e-43/MULTISPECIES: transcriptional regulator [Bacteria]
lcl|CP006834.1_cds_APECO2_09380_1747	993	117	430	12.22	48.79	1.99734	Up	1.6e-49	8.5e-49	[gene=APECO2_09380] [protein=tellurite resistance protein TehA] [protein_id=AKK38848.1] [location=1904250..1905242]	K03304|1|3.3e-170|602.4|cfd:CFNIH1_18255|tellurite resistance protein	GO:0016021//integral component of membrane	-	GO:0055085//transmembrane transport	gi|485683168|ref|WP_001317808.1|/4.0e-187/tellurite resistance protein TehA [Escherichia coli]
lcl|CP006834.1_cds_APECO2_01740_320	765	112	409	15.36	60.93	1.98797	Up	6.56e-47	3.38e-46	[gene=APECO2_01740] [protein=membrane protein] [protein_id=AKK37450.1] [location=354483..355247]	K19302|1|2.0e-29|134.4|psb:Psyr_4371|undecaprenyl-diphosphatase [EC:3.6.1.27]	GO:0016021//integral component of membrane	-	-	gi|447071148|ref|WP_001148404.1|/1.7e-145/membrane protein [Escherichia coli]
lcl|CP006834.1_cds_APECO2_07665_1428	552	14	51	2.71	10.74	1.98663	Up	4.76e-07	1.08e-06	[gene=APECO2_07665] [protein=hypothetical protein] [protein_id=AKK38536.1] [location=1570016..1570567]	-	-	GO:0003677//DNA binding	-	gi|914228088|ref|WP_050543505.1|/4.5e-100/hypothetical protein, partial [Escherichia coli]
lcl|CP006834.1_cds_APECO2_14855_2774	1017	455	1657	46.35	183.39	1.98427	Up	4.19e-184	4.21e-183	[gene=APECO2_14855] [protein=thiosulfate transporter subunit] [protein_id=AKK39865.1] [location=complement(3027714..3028730)]	K02048|1|2.8e-180|636.0|eas:Entas_3157|sulfate transport system substrate-binding protein	GO:0030288//outer membrane-bounded periplasmic space	GO:0015419//sulfate transmembrane-transporting ATPase activity;GO:0008271//secondary active sulfate transmembrane transporter activity	GO:1902358//sulfate transmembrane transport	gi|446212368|ref|WP_000290223.1|/2.2e-193/MULTISPECIES: thiosulfate transporter subunit [Escherichia]
lcl|CP006834.1_cds_APECO2_13750_2571	297	143	518	54.83	215.79	1.97659	Up	1.62e-58	9.34e-58	[gene=APECO2_13750] [protein=signal transduction protein PmrD] [protein_id=AKK39666.1] [location=complement(2834107..2834403)]	K19238|1|1.4e-50|203.4|ecv:APECO1_4302|signal transduction protein PmrD	-	-	-	gi|26109053|gb|AAN81256.1|AE016763_215/1.2e-49/Polymyxin B resistance protein pmrD [Escherichia coli CFT073]
lcl|CP006834.1_cds_APECO2_19615_3677	876	512	1830	60.92	236.56	1.95722	Up	1.7e-199	1.8e-198	[gene=APECO2_19615] [protein=N-acetylmannosamine kinase] [protein_id=AKK40749.1] [location=complement(4030503..4031378)]	K00885|1|5.4e-148|528.5|eal:EAKF1_ch2723|N-acylmannosamine kinase [EC:2.7.1.60]	-	GO:0009384//N-acylmannosamine kinase activity;GO:0005524//ATP binding;GO:0008270//zinc ion binding	GO:0019262//N-acetylneuraminate catabolic process;GO:0046835//carbohydrate phosphorylation;GO:0006051//N-acetylmannosamine metabolic process	gi|446131136|ref|WP_000208991.1|/9.6e-161/N-acetylmannosamine kinase [Escherichia coli]
lcl|CP006834.1_cds_APECO2_10255_1913	1254	96	343	7.88	30.57	1.95585	Up	8.18e-39	3.83e-38	[gene=APECO2_10255] [protein=membrane protein] [protein_id=AKK39012.1] [location=2094979..2096232]	K08224|1|7.4e-215|751.1|sbz:A464_1505|MFS transporter, YNFM family, putative membrane transport protein	GO:0016021//integral component of membrane	GO:0005215//transporter activity	GO:0055085//transmembrane transport	gi|919965114|ref|WP_052922634.1|/1.3e-235/hypothetical protein [Escherichia coli]
lcl|CP006834.1_cds_APECO2_06050_1115	129	396	1402	427.59	1644.79	1.9436	Up	6.92e-152	6.3e-151	[gene=APECO2_06050] [protein=hypothetical protein] [protein_id=AKK38226.1] [location=complement(1231685..1231813)]	-	GO:0005737//cytoplasm	-	GO:0071287//cellular response to manganese ion;GO:0030026//cellular manganese ion homeostasis	gi|446924505|ref|WP_001001761.1|/2.8e-16/MULTISPECIES: small protein MntS [Proteobacteria]
lcl|CP006834.1_cds_APECO2_11430_2140	1284	84	297	6.73	25.84	1.94093	Up	1.7e-33	7.39e-33	[gene=APECO2_11430] [protein=membrane protein] [protein_id=AKK39237.1] [location=2333795..2335078]	K03808|1|8.0e-233|810.8|eal:EAKF1_ch4217c|paraquat-inducible protein A	-	-	-	gi|26108499|gb|AAN80701.1|AE016761_276/1.3e-246/Hypothetical protein yebS [Escherichia coli CFT073]
lcl|CP006834.1_cds_APECO2_02100_391	2601	11	39	0.43	1.65	1.94006	Up	1.46e-05	3e-05	[gene=APECO2_02100] [protein=fimbrial protein] [protein_id=AKK37521.1] [location=complement(434986..437586)]	K07347|1|0.0e+00|1579.7|eoj:ECO26_0142|outer membrane usher protein	-	-	-	gi|446075465|ref|WP_000153320.1|/0.0e+00/fimbrial protein [Escherichia coli]
lcl|CP006834.1_cds_APECO2_15165_2836	192	56	197	35.97	137.48	1.93436	Up	1.23e-22	4.46e-22	[gene=APECO2_15165] [protein=membrane protein] [protein_id=AKK39927.1] [location=3094289..3094480]	-	GO:0016021//integral component of membrane	-	-	gi|16130429|ref|NP_416999.1|/1.5e-26/uncharacterized protein b2504 [Escherichia coli str. K-12 substr. MG1655]
lcl|CP006834.1_cds_APECO2_08525_1585	2676	2033	7126	76.93	292.97	1.92913	Up	0	0	[gene=APECO2_08525] [protein=aconitate hydratase] [protein_id=AKK38691.1] [location=1730387..1733062]	K01681|1|0.0e+00|1667.1|sbg:SBG_1575|aconitate hydratase [EC:4.2.1.3]	-	-	-	gi|983449880|ref|WP_060612410.1|/0.0e+00/aconitate hydratase 1 [Escherichia coli]
lcl|CP006834.1_cds_APECO2_17895_3351	690	184	644	28.12	106.94	1.92713	Up	5.58e-70	3.5e-69	[gene=APECO2_17895] [protein=N-acetylmannosamine-6-phosphate 2-epimerase] [protein_id=AKK40430.1] [location=3676812..3677501]	K01788|1|8.4e-120|434.5|esl:O3K_22215|N-acylglucosamine-6-phosphate 2-epimerase [EC:5.1.3.9]	-	GO:0047465	GO:0005975//carbohydrate metabolic process;GO:0006051//N-acetylmannosamine metabolic process;GO:0019262//N-acetylneuraminate catabolic process	gi|446782391|ref|WP_000859647.1|/4.5e-121/N-acetylmannosamine-6-phosphate 2-epimerase [Escherichia coli]
lcl|CP006834.1_cds_APECO2_21745_4070	1689	593	2067	35.84	135.74	1.9212	Up	1.41e-219	1.55e-218	[gene=APECO2_21745] [protein=acetolactate synthase] [protein_id=AKK41137.1] [location=4464128..4465816]	K01652|1|0.0e+00|1114.0|eoj:ECO26_4912|acetolactate synthase I/II/III large subunit [EC:2.2.1.6]	-	GO:0050660//flavin adenine dinucleotide binding;GO:0030976//thiamine pyrophosphate binding;GO:0000287//magnesium ion binding;GO:0003984//acetolactate synthase activity	GO:0009097//isoleucine biosynthetic process;GO:0009099//valine biosynthetic process	gi|446090621|ref|WP_000168476.1|/0.0e+00/MULTISPECIES: acetolactate synthase [Escherichia]
lcl|CP006834.1_cds_APECO2_13475_2516	696	703	2445	106.47	402.32	1.9179	Up	8.72e-259	1.05e-257	[gene=napG] [protein=quinol dehydrogenase] [protein_id=AKK39611.1] [location=complement(2762960..2763655)]	K02573|1|3.0e-133|479.2|ebl:ECD_02132|ferredoxin-type protein NapG	GO:0005886//plasma membrane	GO:0008940//nitrate reductase activity;GO:0046872//metal ion binding;GO:0051539//4 iron, 4 sulfur cluster binding	GO:0055114//oxidation-reduction process	gi|802135632|emb|CQR81706.1|/2.5e-132/ferredoxin-type protein essential for electron transfer from ubiquinol to periplasmic nitrate reductase (NapAB) [Escherichia coli K-12]
lcl|CP006834.1_cds_APECO2_02060_383	921	34.2	118.7	3.86	14.56	1.91534	Up	5.67e-14	1.67e-13	[gene=APECO2_02060] [protein=hypothetical protein] [protein_id=AKK37513.1] [location=428770..429690]	-	-	-	-	gi|534830354|gb|EQP81523.1|/3.9e-173/transposase [Escherichia coli HVH 79 (4-2512823)]
lcl|CP006834.1_cds_APECO2_07140_1324	312	70	243	25.38	95.72	1.91513	Up	3.22e-27	1.26e-26	[gene=APECO2_07140] [protein=hypothetical protein] [protein_id=AKK38433.1] [location=1468332..1468643]	-	-	-	-	gi|446411718|ref|WP_000489573.1|/6.4e-51/hypothetical protein [Escherichia coli]
lcl|CP006834.1_cds_APECO2_04490_831	1611	9	31	0.57	2.14	1.90858	Up	0.000144934	0.000276654	[gene=entE] [protein=enterobactin synthase subunit E] [protein_id=AKK37949.1] [location=956054..957664]	K02363|1|7.3e-284|980.7|cko:CKO_02567|2,3-dihydroxybenzoate-AMP ligase [EC:6.3.2.14 2.7.7.58]	-	GO:0016874//ligase activity;GO:0008668//(2,3-dihydroxybenzoyl)adenylate synthase activity	GO:0019290//siderophore biosynthetic process	gi|445948939|ref|WP_000026794.1|/1.3e-309/2,3-dihydroxybenzoate-AMP ligase [Escherichia coli]
lcl|CP006834.1_cds_APECO2_22465_4207	903	29	100	3.34	12.52	1.90631	Up	5.52e-12	1.53e-11	[gene=APECO2_22465] [protein=peptide ABC transporter] [protein_id=AKK41271.1] [location=4617457..4618359]	K12370|1|2.7e-166|589.3|ect:ECIAI39_4051|dipeptide transport system permease protein	GO:0016021//integral component of membrane;GO:0005886//plasma membrane	-	GO:0006810//transport	gi|446006809|ref|WP_000084664.1|/3.0e-165/peptide ABC transporter permease [Escherichia coli]
lcl|CP006834.1_cds_APECO2_11385_2131	144	27	93	25.09	93.88	1.90371	Up	3.13e-11	8.55e-11	[gene=APECO2_11385] [protein=PhoPQ regulatory protein] [protein_id=AKK39228.1] [location=complement(2325449..2325592)]	-	-	-	-	gi|903534510|emb|CSP81422.1|/4.6e-20/Uncharacterised protein [Shigella sonnei]
lcl|CP006834.1_cds_APECO2_10720_2003	270	30	103	12.83	47.87	1.8996	Up	2.96e-12	8.29e-12	[gene=APECO2_10720] [protein=hypothetical protein] [protein_id=AKK39102.1] [location=complement(2191473..2191742)]	-	-	-	-	gi|291432649|gb|EFF05628.1|/2.8e-42/ydiH protein [Escherichia coli B185]
lcl|CP006834.1_cds_APECO2_11785_2210	252	70	240	32.44	120.86	1.89749	Up	1.39e-26	5.36e-26	[gene=APECO2_11785] [protein=hypothetical protein] [protein_id=AKK39306.1] [location=complement(2404245..2404496)]	-	-	-	-	gi|91072699|gb|ABE07580.1|/1.1e-40/hypothetical protein UTI89_C2104 [Escherichia coli UTI89]
lcl|CP006834.1_cds_APECO2_07265_1349	1536	131	446	8.73	32.28	1.88659	Up	1.1e-47	5.76e-47	[gene=APECO2_07265] [protein=membrane protein] [protein_id=AKK38458.1] [location=1490759..1492294]	K03980|1|1.1e-273|946.8|cro:ROD_11321|putative peptidoglycan lipid II flippase	GO:0005886//plasma membrane;GO:0016021//integral component of membrane	-	GO:0008360//regulation of cell shape;GO:0071555//cell wall organization;GO:0009252//peptidoglycan biosynthetic process;GO:0006810//transport	gi|502669566|ref|WP_012905426.1|/9.5e-273/lipid II flippase MurJ [Citrobacter rodentium]
lcl|CP006834.1_cds_APECO2_21650_4051	618	40	136	6.87	25.38	1.88531	Up	1.37e-15	4.25e-15	[gene=APECO2_21650] [protein=2-dehydro-3-deoxy-6-phosphogalactonate aldolase] [protein_id=AKK41118.1] [location=4447216..4447833]	K01631|1|2.4e-110|402.9|eab:ECABU_c41750|2-dehydro-3-deoxyphosphogalactonate aldolase [EC:4.1.2.21]	-	GO:0008674	GO:0008152//metabolic process	gi|447121451|ref|WP_001198707.1|/8.4e-111/2-dehydro-3-deoxy-6-phosphogalactonate aldolase [Escherichia coli]
lcl|CP006834.1_cds_APECO2_11485_2151	657	130	442	20.93	77.3	1.8849	Up	3.3e-47	1.71e-46	[gene=APECO2_11485] [protein=hypothetical protein] [protein_id=AKK39248.1] [location=2342976..2343632]	-	-	-	-	gi|331079562|gb|EGI50759.1|/4.5e-123/hydrolase, carbon-nitrogen family [Escherichia coli H299]
lcl|CP006834.1_cds_APECO2_22960_4303	1278	12	41	0.97	3.58	1.8839	Up	1.27e-05	2.63e-05	[gene=livM] [protein=leucine/isoleucine/valine transporter permease subunit] [protein_id=AKK41364.1] [location=4728240..4729517]	K01998|1|1.6e-236|823.2|elx:CDCO157_4040|branched-chain amino acid transport system permease protein	GO:0016021//integral component of membrane;GO:0005886//plasma membrane	GO:0005215//transporter activity	GO:0006810//transport	gi|922003401|ref|WP_053290830.1|/4.5e-236/branched-chain amino acid ABC transporter permease [Escherichia coli]
lcl|CP006834.1_cds_APECO2_21335_3991	1506	124	420	8.43	31.02	1.87959	Up	9.01e-45	4.52e-44	[gene=APECO2_21335] [protein=D-ribose transporter ATP binding protein] [protein_id=AKK41060.1] [location=complement(4380903..4382408)]	K10441|1|1.2e-272|943.3|eas:Entas_4422|ribose transport system ATP-binding protein [EC:3.6.3.17]	GO:0043190//ATP-binding cassette (ABC) transporter complex	GO:0005524//ATP binding;GO:0015407;GO:0015591//D-ribose transmembrane transporter activity	GO:0034219//carbohydrate transmembrane transport;GO:0015752//D-ribose transport	gi|485780888|ref|WP_001403843.1|/3.5e-280/ribose import ATP-binding protein RbsA [Escherichia coli]
lcl|CP006834.1_cds_APECO2_15605_2924	1299	125	423	9.89	36.36	1.87831	Up	4.87e-45	2.46e-44	[gene=APECO2_15605] [protein=alpha-ketoglutarate transporter] [protein_id=AKK40015.1] [location=complement(3200464..3201762)]	K03761|1|6.2e-241|837.8|ece:Z3872|MFS transporter, MHS family, alpha-ketoglutarate permease	GO:0016021//integral component of membrane	GO:0022857//transmembrane transporter activity	GO:0055085//transmembrane transport	gi|951386818|ref|WP_057762819.1|/3.3e-242/alpha-ketoglutarate transporter [Escherichia coli]
lcl|CP006834.1_cds_APECO2_03395_622	1254	165	558	13.54	49.74	1.87718	Up	7.87e-59	4.55e-58	[gene=lacY] [protein=galactoside permease] [protein_id=AKK37744.1] [location=complement(723960..725213)]	K02532|1|7.6e-212|741.1|ses:SARI_02831|MFS transporter, OHS family, lactose permease	-	-	-	gi|693172322|ref|WP_032304601.1|/1.6e-238/lactose permease [Escherichia coli]
lcl|CP006834.1_cds_APECO2_10805_2020	2379	2425	8187	103.4	379.27	1.87499	Up	0	0	[gene=APECO2_10805] [protein=phosphoenolpyruvate synthase] [protein_id=AKK39119.1] [location=complement(2211274..2213652)]	K01007|1|0.0e+00|1537.3|cfd:CFNIH1_16725|pyruvate, water dikinase [EC:2.7.9.2]	-	GO:0046872//metal ion binding;GO:0008986//pyruvate, water dikinase activity;GO:0005524//ATP binding	GO:0006094//gluconeogenesis;GO:0006090//pyruvate metabolic process;GO:0016310//phosphorylation	gi|749019044|ref|WP_040077612.1|/0.0e+00/phosphoenolpyruvate synthase [Escherichia coli]
lcl|CP006834.1_cds_APECO2_19685_3691	939	15789	53271	1747.36	6405.41	1.87411	Up	0	0	[gene=APECO2_19685] [protein=malate dehydrogenase] [protein_id=AKK40763.1] [location=complement(4044360..4045298)]	K00024|1|2.1e-169|599.7|etw:ECSP_4205|malate dehydrogenase [EC:1.1.1.37]	GO:0005829//cytosol;GO:0019898//extrinsic component of membrane	GO:0030060//L-malate dehydrogenase activity	GO:0006113//fermentation;GO:0009061//anaerobic respiration;GO:0006108//malate metabolic process;GO:0006099//tricarboxylic acid cycle;GO:0006096//glycolytic process	gi|914062698|ref|WP_050512749.1|/1.7e-168/malate dehydrogenase, partial [Escherichia coli]
lcl|CP006834.1_cds_APECO2_03225_588	1473	994	3351	69.11	253.15	1.87303	Up	0	0	[gene=APECO2_03225] [protein=betaine-aldehyde dehydrogenase] [protein_id=AKK37710.1] [location=complement(681874..683346)]	K00130|1|3.6e-269|931.8|enc:ECL_03122|betaine-aldehyde dehydrogenase [EC:1.2.1.8]	-	GO:0046872//metal ion binding;GO:0008802//betaine-aldehyde dehydrogenase activity	GO:0019285//glycine betaine biosynthetic process from choline;GO:0055114//oxidation-reduction process	gi|919944991|ref|WP_052916308.1|/1.6e-277/betaine-aldehyde dehydrogenase [Escherichia coli]
lcl|CP006834.1_cds_APECO2_07615_1418	1251	21357.8	72002.1	1756.44	6433.56	1.87296	Up	0	0	[gene=APECO2_07615] [protein=isocitrate dehydrogenase] [protein_id=AKK38527.1] [location=1559607..1560857]	K00031|1|8.4e-219|764.2|pagg:AL522_12010|isocitrate dehydrogenase [EC:1.1.1.42]	-	GO:0051287//NAD binding;GO:0004450//isocitrate dehydrogenase (NADP+) activity;GO:0000287//magnesium ion binding	GO:0006099//tricarboxylic acid cycle;GO:0006097//glyoxylate cycle	gi|485775365|ref|WP_001398939.1|/1.5e-239/isocitrate dehydrogenase (NADP(+)) [Escherichia coli]
lcl|CP006834.1_cds_APECO2_06145_1133	1329	8	27	0.62	2.27	1.87235	Up	0.000460816	0.00084241	[gene=APECO2_06145] [protein=hypothetical protein] [protein_id=AKK38244.1] [location=1254157..1255485]	K18967|1|1.0e-17|96.3|lsg:lse_2155|diguanylate cyclase [EC:2.7.7.65];K02488|3|3.4e-16|91.3|cni:Calni_1280|two-component system, cell cycle response regulator [EC:2.7.7.65];K13590|4|4.4e-16|90.9|vsp:VS_II0325|diguanylate cyclase [EC:2.7.7.65]	GO:0016021//integral component of membrane	GO:0052621	-	gi|449324203|gb|EMD14140.1|/4.9e-249/diguanylate cyclase [Escherichia coli SEPT362]
lcl|CP006834.1_cds_APECO2_19840_3721	1026	15	50	1.51	5.48	1.85963	Up	1.85e-06	4.07e-06	[gene=APECO2_19840] [protein=amino acid ABC transporter substrate-binding protein] [protein_id=AKK40793.1] [location=4079792..4080817]	K09969|1|3.0e-190|669.1|cfd:CFNIH1_03560|general L-amino acid transport system substrate-binding protein	GO:0042597//periplasmic space	GO:0005215//transporter activity	GO:0006865//amino acid transport	gi|446661233|ref|WP_000738579.1|/4.5e-194/MULTISPECIES: amino acid ABC transporter substrate-binding protein [Enterobacteriaceae]
lcl|CP006834.1_cds_APECO2_08515_1583	189	18	60	11.79	42.7	1.85667	Up	1.69e-07	3.89e-07	[gene=APECO2_08515] [protein=hypothetical protein] [protein_id=AKK38689.1] [location=1729840..1730028]	-	-	-	-	gi|209911775|dbj|BAG76849.1|/2.5e-26/conserved hypothetical protein [Escherichia coli SE11]
lcl|CP006834.1_cds_APECO2_12110_2270	636	15	50	2.5	9.05	1.85599	Up	1.85e-06	4.07e-06	[gene=APECO2_12110] [protein=sulfite oxidase subunit YedZ] [protein_id=AKK39366.1] [location=2458060..2458695]	K17247|1|1.0e-116|424.1|eck:EC55989_2198|methionine sulfoxide reductase heme-binding subunit	GO:0005887//integral component of plasma membrane	GO:0046872//metal ion binding;GO:0009055//electron carrier activity;GO:0010181//FMN binding;GO:0020037//heme binding	GO:0030091//protein repair;GO:0055114//oxidation-reduction process	gi|447162834|ref|WP_001240090.1|/8.9e-116/MULTISPECIES: sulfoxide reductase heme-binding subunit YedZ [Enterobacteriaceae]
lcl|CP006834.1_cds_APECO2_19610_3676	465	335	1116	78.09	282.63	1.8557	Up	4.48e-114	3.54e-113	[gene=APECO2_19610] [protein=hypothetical protein] [protein_id=AKK40748.1] [location=complement(4030042..4030506)]	K19334|1|1.6e-21|107.5|ror:RORB6_16275|biofilm protein TabA	-	-	-	gi|446527911|ref|WP_000605257.1|/2.8e-82/hypothetical protein [Escherichia coli]
lcl|CP006834.1_cds_APECO2_23805_4468	219	19	63	10.4	37.46	1.84877	Up	8.94e-08	2.11e-07	[gene=APECO2_23805] [protein=Alternative ribosome-rescue factor A] [protein_id=AKK41528.1] [location=4888703..4888921]	K09890|1|5.3e-36|154.5|ect:ECIAI39_3786|alternative ribosome-rescue factor	-	-	-	gi|431071849|gb|ELD79606.1|/4.5e-35/alternative ribosome-rescue factor [Escherichia coli KTE236]
lcl|CP006834.1_cds_APECO2_13310_2484	1467	1453	4792	101.45	363.52	1.84127	Up	0	0	[gene=APECO2_13310] [protein=D-mannonate oxidoreductase] [protein_id=AKK39579.1] [location=2731471..2732937]	K00040|1|4.3e-230|802.0|kok:KONIH1_20135|fructuronate reductase [EC:1.1.1.57]	-	GO:0016491//oxidoreductase activity;GO:0050662//coenzyme binding	GO:0019594//mannitol metabolic process;GO:0055114//oxidation-reduction process	gi|654658993|ref|WP_028119883.1|/1.8e-281/D-mannonate oxidoreductase [Escherichia coli]
lcl|CP006834.1_cds_APECO2_05940_1094	684	381	1255	58.77	210.33	1.8395	Up	1.54e-126	1.28e-125	[gene=APECO2_05940] [protein=transcriptional regulator] [protein_id=AKK38205.1] [location=complement(1209060..1209743)]	-	-	GO:0003677//DNA binding	GO:0006355//regulation of transcription, DNA-templated	gi|300305407|gb|EFJ59927.1|/1.1e-124/transcriptional regulator, TetR family [Escherichia coli MS 200-1]
lcl|CP006834.1_cds_APECO2_11185_2091	1671	35	115	2.14	7.64	1.83596	Up	5.58e-13	1.59e-12	[gene=APECO2_11185] [protein=diguanylate cylase] [protein_id=AKK39188.1] [location=2288467..2290137]	K02488|1|2.6e-21|108.6|hmr:Hipma_0333|two-component system, cell cycle response regulator [EC:2.7.7.65];K13590|2|3.5e-18|98.2|cbaa:SRAA_1058|diguanylate cyclase [EC:2.7.7.65];K13069|3|1.7e-17|95.9|esc:Entcl_0774|diguanylate cyclase [EC:2.7.7.65]	GO:0016021//integral component of membrane	-	-	gi|323378338|gb|ADX50606.1|/0.0e+00/diguanylate cyclase [Escherichia coli KO11FL]
lcl|CP006834.1_cds_APECO2_15780_2952	1335	32	105	2.46	8.78	1.83556	Up	5.89e-12	1.63e-11	[gene=APECO2_15780] [protein=hydroxyglutarate oxidase] [protein_id=AKK40042.1] [location=3235041..3236375]	K15736|1|3.7e-241|838.6|ecp:ECP_2623|L-2-hydroxyglutarate oxidase [EC:1.1.3.-]	GO:0016021//integral component of membrane	GO:0034419;GO:0050660//flavin adenine dinucleotide binding;GO:0052852//very-long-chain-(S)-2-hydroxy-acid oxidase activity;GO:0052854//medium-chain-(S)-2-hydroxy-acid oxidase activity;GO:0052853//long-chain-(S)-2-hydroxy-long-chain-acid oxidase activity	GO:0055114//oxidation-reduction process	gi|331073468|gb|EGI44789.1|/8.6e-254/putative FAD dependent oxidoreductase [Escherichia coli H591]
lcl|CP006834.1_cds_APECO2_01455_265	2505	1115	3655	45.11	160.68	1.83267	Up	0	0	[gene=thrA] [protein=bifunctional aspartokinase I/homoserine dehydrogenase I] [protein_id=AKK37395.1] [location=286732..289236]	K12524|1|0.0e+00|1522.3|cama:F384_00005|bifunctional aspartokinase / homoserine dehydrogenase 1 [EC:2.7.2.4 1.1.1.3]	-	GO:0004072//aspartate kinase activity;GO:0050661//NADP binding;GO:0016597//amino acid binding;GO:0004412//homoserine dehydrogenase activity	GO:0008652//cellular amino acid biosynthetic process;GO:0016310//phosphorylation;GO:0009067//aspartate family amino acid biosynthetic process;GO:0055114//oxidation-reduction process	gi|919599852|ref|WP_052893607.1|/0.0e+00/bifunctional aspartokinase I/homoserine dehydrogenase I [Escherichia coli]
lcl|CP006834.1_cds_APECO2_03955_732	375	104	340	30.69	109	1.82849	Up	2.84e-35	1.26e-34	[gene=APECO2_03955] [protein=Hha toxicity attenuator] [protein_id=AKK37853.1] [location=complement(839505..839879)]	K19162|1|4.1e-68|261.9|ecf:ECH74115_0551|hha toxicity modulator TomB	-	-	-	gi|446266946|ref|WP_000344801.1|/3.4e-67/MULTISPECIES: Hha toxicity attenuator [Escherichia]
lcl|CP006834.1_cds_APECO2_21400_4004	471	3930	12829	903.4	3204.1	1.82648	Up	0	0	[gene=APECO2_21400] [protein=F0F1 ATP synthase subunit B] [protein_id=AKK41073.1] [location=4395298..4395768]	K02109|1|2.3e-76|289.7|eum:ECUMN_4266|F-type H+-transporting ATPase subunit b	GO:0016021//integral component of membrane;GO:0045263//proton-transporting ATP synthase complex, coupling factor F(o);GO:0005886//plasma membrane;GO:0031225//anchored component of membrane	GO:0046961//proton-transporting ATPase activity, rotational mechanism;GO:0046933//proton-transporting ATP synthase activity, rotational mechanism	GO:0042777	gi|446974963|ref|WP_001052219.1|/1.9e-75/MULTISPECIES: ATP synthase subunit B [Proteobacteria]
lcl|CP006834.1_cds_APECO2_01870_346	831	299	975	37.59	133.17	1.82485	Up	1.12e-97	8.23e-97	[gene=APECO2_01870] [protein=cell division protein FtsQ] [protein_id=AKK37476.1] [location=385065..385895]	K03589|1|1.9e-155|553.1|ebd:ECBD_3524|cell division protein FtsQ	GO:0032153//cell division site;GO:0005887//integral component of plasma membrane	-	GO:0043093	gi|445997889|ref|WP_000075744.1|/1.7e-154/MULTISPECIES: cell division protein FtsQ [Enterobacteriaceae]
lcl|CP006834.1_cds_APECO2_07985_1487	369	53	172	15.92	56.14	1.81819	Up	1.8e-18	5.93e-18	[gene=APECO2_07985] [protein=hypothetical protein] [protein_id=AKK38594.1] [location=1619070..1619438]	-	-	-	-	gi|652032826|gb|KDX51237.1|/5.4e-65/fels-1 Prophage Protein-like family protein [Escherichia coli 2-177-06_S4_C1]
lcl|CP006834.1_cds_APECO2_23320_4373	1239	28	91	2.33	8.21	1.81705	Up	1.89e-10	4.99e-10	[gene=hofQ] [protein=outer membrane porin HofQ] [protein_id=AKK41434.1] [location=4810508..4811746]	K02507|1|1.1e-197|694.1|sent:TY21A_20435|protein transport protein HofQ	GO:0009279//cell outer membrane	GO:0008565//protein transporter activity	GO:0009297//pilus assembly;GO:0009306//protein secretion	gi|331077399|gb|EGI48611.1|/5.4e-226/protein transport protein HofQ [Escherichia coli H299]
lcl|CP006834.1_cds_APECO2_03540_651	309	54	175	19.79	69.69	1.81618	Up	9.64e-19	3.19e-18	[gene=APECO2_03540] [protein=membrane protein] [protein_id=AKK37773.1] [location=complement(758023..758331)]	-	GO:0016021//integral component of membrane;GO:0005886//plasma membrane	-	-	gi|16128364|ref|NP_414913.1|/3.4e-52/DUF2755 family inner membrane protein [Escherichia coli str. K-12 substr. MG1655]
lcl|CP006834.1_cds_APECO2_04475_828	1251	17	55	1.4	4.91	1.8103	Up	8.4e-07	1.88e-06	[gene=APECO2_04475] [protein=enterobactin exporter EntS] [protein_id=AKK37946.1] [location=952470..953720]	K08225|1|6.9e-213|744.6|cama:F384_02610|MFS transporter, ENTS family, enterobactin (siderophore) exporter	GO:0016021//integral component of membrane;GO:0005886//plasma membrane	GO:0042931//enterobactin transporter activity	GO:0042930//enterobactin transport	gi|446964502|ref|WP_001041758.1|/8.1e-230/enterobactin exporter EntS [Escherichia coli]
lcl|CP006834.1_cds_APECO2_03695_681	417	175	564	45.94	160.85	1.80789	Up	1.5e-56	8.54e-56	[gene=APECO2_03695] [protein=hypothetical protein] [protein_id=AKK37803.1] [location=789623..790039]	-	GO:0005829//cytosol	GO:0004519//endonuclease activity;GO:0003676//nucleic acid binding	GO:0090305//nucleic acid phosphodiester bond hydrolysis	gi|91071052|gb|ABE05933.1|/2.2e-78/hypothetical protein YajD [Escherichia coli UTI89]
lcl|CP006834.1_cds_APECO2_23590_4427	984	19	61	2	6.99	1.80529	Up	2.35e-07	5.38e-07	[gene=APECO2_23590] [protein=type II secretion system protein K] [protein_id=AKK41488.1] [location=complement(4862107..4863090)]	K02460|1|6.2e-185|651.4|ebe:B21_03134|general secretion pathway protein K	GO:0016021//integral component of membrane;GO:0005886//plasma membrane	-	GO:0009306//protein secretion	gi|446981272|ref|WP_001058528.1|/1.3e-185/type II secretion system protein K [Escherichia coli]
lcl|CP006834.1_cds_APECO2_21765_4074	1320	49	157	3.81	13.27	1.80031	Up	8.95e-17	2.87e-16	[gene=APECO2_21765] [protein=regulatory protein] [protein_id=AKK41141.1] [location=4468285..4469604]	K07783|1|9.7e-258|893.6|sdz:Asd1617_05414|MFS transporter, OPA family, sugar phosphate sensor protein UhpC	GO:0016021//integral component of membrane	GO:0005215//transporter activity	GO:0055085//transmembrane transport	gi|485779566|ref|WP_001402648.1|/7.4e-258/regulatory protein UhpC [Escherichia coli]
lcl|CP006834.1_cds_APECO2_04105_759	171	44	141	32.67	113.76	1.79996	Up	3.25e-15	9.99e-15	[gene=APECO2_04105] [protein=hypothetical protein] [protein_id=AKK37880.1] [location=complement(874297..874467)]	-	-	-	-	gi|693170226|ref|WP_032302596.1|/2.2e-21/hypothetical protein [Escherichia coli]
lcl|CP006834.1_cds_APECO2_11145_2083	414	324	1028	85.72	295.52	1.78555	Up	6.95e-100	5.2e-99	[gene=APECO2_11145] [protein=methionine sulfoxide reductase B] [protein_id=AKK39180.1] [location=complement(2278619..2279032)]	K07305|1|2.5e-79|299.3|elf:LF82_1402|peptide-methionine (R)-S-oxide reductase [EC:1.8.4.12]	GO:0005829//cytosol	GO:0033743//peptide-methionine (R)-S-oxide reductase activity;GO:0005506//iron ion binding;GO:0008270//zinc ion binding	GO:0006979//response to oxidative stress;GO:0030091//protein repair;GO:0055114//oxidation-reduction process	gi|26108440|gb|AAN80642.1|AE016761_217/2.2e-78/Peptide methionine sulfoxide reductase msrB [Escherichia coli CFT073]
lcl|CP006834.1_cds_APECO2_03715_684	450	268	850	64.73	223.07	1.78499	Up	7.13e-83	4.79e-82	[gene=APECO2_03715] [protein=NrdR family transcriptional regulator] [protein_id=AKK37806.1] [location=792083..792532]	K07738|1|4.0e-78|295.4|eok:G2583_0524|transcriptional repressor NrdR	-	GO:0003690//double-stranded DNA binding;GO:0008270//zinc ion binding;GO:0005524//ATP binding	GO:0045892//negative regulation of transcription, DNA-templated	gi|446465681|ref|WP_000543535.1|/3.4e-77/MULTISPECIES: NrdR family transcriptional regulator [Proteobacteria]
lcl|CP006834.1_cds_APECO2_22700_4253	1029	90	284	9.06	31.05	1.77701	Up	1.18e-28	4.71e-28	[gene=APECO2_22700] [protein=hemin transporter] [protein_id=AKK41315.1] [location=4676741..4677769]	K07225|1|7.4e-189|664.5|ecoo:ECRM13514_4486|putative hemin transport protein	-	-	GO:0006826//iron ion transport	gi|446939923|ref|WP_001017179.1|/6.3e-196/hemin transporter [Escherichia coli]
lcl|CP006834.1_cds_APECO2_03675_677	1128	1532	4823	140.19	479.51	1.77418	Up	0	0	[gene=tgt] [protein=queuine tRNA-ribosyltransferase] [protein_id=AKK37799.1] [location=785224..786351]	K00773|1|6.4e-218|761.1|kpk:A593_16170|queuine tRNA-ribosyltransferase [EC:2.4.2.29]	-	-	-	gi|919991381|ref|WP_052929314.1|/3.0e-223/tRNA-guanine(34) transglycosylase [Escherichia coli]
lcl|CP006834.1_cds_APECO2_03080_560	711	15	47	2.22	7.56	1.76783	Up	7.9e-06	1.66e-05	[gene=APECO2_03080] [protein=hypothetical protein] [protein_id=AKK37682.1] [location=complement(646563..647273)]	-	-	-	-	gi|545171206|ref|WP_021525526.1|/2.6e-132/hypothetical protein [Escherichia coli]
lcl|CP006834.1_cds_APECO2_01440_262	1353	16	50	1.21	4.12	1.76764	Up	4.15e-06	8.88e-06	[gene=APECO2_01440] [protein=membrane protein] [protein_id=AKK37392.1] [location=282965..284317]	K06143|1|1.6e-252|876.3|ecoj:P423_24980|inner membrane protein	GO:0016021//integral component of membrane	-	-	gi|446843039|ref|WP_000920295.1|/7.6e-258/membrane protein [Escherichia coli]
lcl|CP006834.1_cds_APECO2_21405_4005	534	2821	8837	566.35	1927.59	1.76703	Up	0	0	[gene=APECO2_21405] [protein=F0F1 ATP synthase subunit delta] [protein_id=AKK41074.1] [location=4395783..4396316]	K02113|1|4.1e-90|335.5|eck:EC55989_4210|F-type H+-transporting ATPase subunit delta	GO:0045261//proton-transporting ATP synthase complex, catalytic core F(1);GO:0005886//plasma membrane	GO:0046961//proton-transporting ATPase activity, rotational mechanism;GO:0046933//proton-transporting ATP synthase activity, rotational mechanism	GO:0042777	gi|447211331|ref|WP_001288587.1|/3.5e-89/MULTISPECIES: ATP synthase subunit delta [Proteobacteria]
lcl|CP006834.1_cds_APECO2_21740_4069	483	174	543	38.92	131.97	1.76163	Up	1.22e-52	6.68e-52	[gene=APECO2_21740] [protein=hypothetical protein] [protein_id=AKK41136.1] [location=complement(4463647..4464129)]	K01652|1|1.4e-25|120.9|eec:EcWSU1_00032|acetolactate synthase I/II/III large subunit [EC:2.2.1.6]	-	-	-	gi|300359030|gb|EFJ74900.1|/4.7e-85/hypothetical protein HMPREF9552_01432 [Escherichia coli MS 198-1]
lcl|CP006834.1_cds_APECO2_04460_825	816	10	31	1.28	4.32	1.75489	Up	0.000329128	0.00060963	[gene=APECO2_04460] [protein=iron-enterobactin transporter ATP-binding protein] [protein_id=AKK37943.1] [location=complement(949554..950369)]	K02013|1|1.7e-151|540.0|eih:ECOK1_0599|iron complex transport system ATP-binding protein [EC:3.6.3.34]	-	GO:0016887//ATPase activity;GO:0005524//ATP binding	-	gi|446062780|ref|WP_000140635.1|/3.8e-151/iron-enterobactin transporter ATP-binding protein [Escherichia coli]
lcl|CP006834.1_cds_APECO2_13385_2499	285	1914	5944	769.29	2595.71	1.75453	Up	0	0	[gene=APECO2_13385] [protein=50S ribosomal protein L25] [protein_id=AKK39594.1] [location=2749082..2749366]	K02897|1|5.6e-46|188.0|ecz:ECS88_2334|large subunit ribosomal protein L25	GO:0005840//ribosome	GO:0008097//5S rRNA binding;GO:0003735//structural constituent of ribosome	GO:0006412//translation	gi|26108974|gb|AAN81177.1|AE016763_136/8.8e-47/Hypothetical protein c2723 [Escherichia coli CFT073]
lcl|CP006834.1_cds_APECO2_09375_1746	981	21	65	2.22	7.47	1.75055	Up	1.69e-07	3.91e-07	[gene=APECO2_09375] [protein=acetyltransferase] [protein_id=AKK38847.1] [location=complement(1903146..1904126)]	-	-	GO:0016740//transferase activity	-	gi|447156758|ref|WP_001234014.1|/2.1e-185/acetyltransferase [Escherichia coli]
lcl|CP006834.1_cds_APECO2_08790_1636	507	6415	19867	1361.8	4582.22	1.75053	Up	0	0	[gene=tpx] [protein=lipid hydroperoxide peroxidase] [protein_id=AKK38741.1] [location=complement(1789902..1790408)]	K11065|1|1.8e-87|326.6|ecoh:ECRM13516_1716|thiol peroxidase, atypical 2-Cys peroxiredoxin [EC:1.11.1.15]	GO:0005829//cytosol;GO:0042597//periplasmic space	GO:0005515//protein binding;GO:0032843;GO:0008379//thioredoxin peroxidase activity	GO:0098869//cellular oxidant detoxification;GO:0045454//cell redox homeostasis;GO:0034599//cellular response to oxidative stress;GO:0055114//oxidation-reduction process	gi|446006532|ref|WP_000084387.1|/1.5e-86/MULTISPECIES: 2-Cys peroxiredoxin [Proteobacteria]
lcl|CP006834.1_cds_APECO2_07375_1371	174	1871	5780	1359.08	4561.72	1.74695	Up	0	0	[gene=rpmF] [protein=50S ribosomal protein L32] [protein_id=AKK38480.1] [location=1511101..1511274]	K02911|1|7.5e-25|117.1|eco:b1089|large subunit ribosomal protein L32	-	-	-	gi|537736325|emb|CDF53326.1|/3.7e-24/hypothetical protein BN855_11500 [Salmonella enterica subsp. enterica serovar Bovismorbificans str. 3114]
lcl|CP006834.1_cds_APECO2_24445_4582	690	46	142	7.03	23.58	1.74597	Up	9.64e-15	2.92e-14	[gene=APECO2_24445] [protein=hypothetical protein] [protein_id=AKK41639.1] [location=complement(5023842..5024531)]	K07126|1|3.8e-128|462.2|ebw:BWG_3792|uncharacterized protein	-	-	-	gi|300843494|gb|EFK71254.1|/3.2e-127/Sel1 repeat protein, partial [Escherichia coli MS 78-1]
lcl|CP006834.1_cds_APECO2_16675_3123	1638	12	37	0.75	2.51	1.74272	Up	8.88e-05	0.000172992	[gene=APECO2_16675] [protein=hypothetical protein] [protein_id=AKK40212.1] [location=3416920..3418557]	K11910|1|6.1e-312|1073.9|ecp:ECP_2815|type VI secretion system protein VasJ	-	-	-	gi|534818435|gb|EQP69922.1|/0.0e+00/type VI secretion-associated protein [Escherichia coli HVH 79 (4-2512823)]
lcl|CP006834.1_cds_APECO2_08225_1530	696	124	381	18.78	62.69	1.73904	Up	8.38e-37	3.82e-36	[gene=APECO2_08225] [protein=transporter] [protein_id=AKK38636.1] [location=1666382..1667077]	K07232|1|2.1e-131|473.0|eum:ECUMN_1517|cation transport protein ChaC	-	-	-	gi|431156054|gb|ELE56795.1|/6.3e-131/cation transporter ChaC [Escherichia coli KTE75]
lcl|CP006834.1_cds_APECO2_17130_3210	330	460	1411	156.54	521.7	1.73669	Up	2.64e-131	2.22e-130	[gene=APECO2_17130] [protein=Z-ring-associated protein] [protein_id=AKK40298.1] [location=3528096..3528425]	K09888|1|1.9e-53|213.0|ecy:ECSE_3173|cell division protein ZapA	GO:0005886//plasma membrane;GO:0030428//cell septum;GO:0032153//cell division site;GO:0005829//cytosol	GO:0042802//identical protein binding	GO:0043093;GO:0000917//barrier septum assembly;GO:0000921//septin ring assembly	gi|447198752|ref|WP_001276008.1|/1.6e-52/MULTISPECIES: cell division protein ZapA [Proteobacteria]
lcl|CP006834.1_cds_APECO2_18945_3548	333	33	101	11.12	36.97	1.7332	Up	8.51e-11	2.28e-10	[gene=APECO2_18945] [protein=methionyl-tRNA synthetase] [protein_id=AKK40620.1] [location=complement(3893255..3893587)]	K06878|1|1.0e-54|217.2|eoc:CE10_3605|tRNA-binding protein	-	GO:0004825//methionine-tRNA ligase activity;GO:0000049//tRNA binding	-	gi|91074077|gb|ABE08958.1|/3.7e-57/hypothetical protein UTI89_C3512 [Escherichia coli UTI89]
lcl|CP006834.1_cds_APECO2_11875_2225	720	2216	6759	323.82	1073.12	1.72855	Up	0	0	[gene=fliA] [protein=flagellar biosynthesis sigma factor] [protein_id=AKK39321.1] [location=complement(2417796..2418515)]	K02405|1|4.6e-129|465.3|ecl:EcolC_1717|RNA polymerase sigma factor for flagellar operon FliA	GO:0005829//cytosol	GO:0003899//DNA-directed RNA polymerase activity;GO:0003743//translation initiation factor activity;GO:0003677//DNA binding;GO:0005515//protein binding;GO:0016987//sigma factor activity;GO:0003700//transcription factor activity, sequence-specific DNA binding	GO:0006413//translational initiation;GO:0006355//regulation of transcription, DNA-templated;GO:0030435//sporulation resulting in formation of a cellular spore;GO:0001123	gi|534627934|gb|EQN84671.1|/1.8e-128/RNA polymerase sigma factor for flagellar operon [Escherichia coli HVH 24 (4-5985145)]
lcl|CP006834.1_cds_APECO2_14715_2750	360	425	1295	131.22	434.41	1.72707	Up	9.53e-120	7.71e-119	[gene=APECO2_14715] [protein=hypothetical protein] [protein_id=AKK39841.1] [location=3004601..3004960]	-	-	GO:0003677//DNA binding	-	gi|449319705|gb|EMD09752.1|/3.9e-60/DNA-binding transcriptional regulator [Escherichia coli SEPT362]
lcl|CP006834.1_cds_APECO2_10100_1883	213	6829.81	20797	3864.9	12786.7	1.72614	Up	0	0	[gene=APECO2_10100] [protein=regulatory protein] [protein_id=AKK38983.1] [location=complement(2065729..2065941)]	K18919|1|3.8e-31|138.3|ebd:ECBD_2081|protein HokC/D	GO:0016021//integral component of membrane	-	-	gi|387616904|ref|YP_006119926.1|/3.3e-30/Hok/gef cell toxic protein [Escherichia coli O83:H1 str. NRG 857C]
lcl|CP006834.1_cds_APECO2_21525_4026	1203	29	88	2.48	8.19	1.72352	Up	1.69e-09	4.33e-09	[gene=APECO2_21525] [protein=hypothetical protein] [protein_id=AKK41093.1] [location=4420702..4421904]	K07214|1|2.0e-230|802.7|eld:i02_4234|enterochelin esterase and related enzymes	-	GO:0004553//hydrolase activity, hydrolyzing O-glycosyl compounds	GO:0045493//xylan catabolic process	gi|26110889|gb|AAN83073.1|AE016769_188/1.7e-229/Hypothetical protein yieL [Escherichia coli CFT073]
lcl|CP006834.1_cds_APECO2_15815_2959	300	28	85	10.61	35.01	1.72234	Up	3.18e-09	8.02e-09	[gene=APECO2_15815] [protein=transcriptional regulator] [protein_id=AKK40049.1] [location=3242336..3242635]	K03892|1|9.9e-25|117.5|etr:ETAE_2505|ArsR family transcriptional regulator	-	GO:0004765//shikimate kinase activity;GO:0003677//DNA binding;GO:0003700//transcription factor activity, sequence-specific DNA binding	GO:0016310//phosphorylation;GO:0045892//negative regulation of transcription, DNA-templated	gi|431059420|gb|ELD68778.1|/1.0e-45/transcriptional regulator [Escherichia coli KTE234]
lcl|CP006834.1_cds_APECO2_21230_3977	1548	485	1471	32.05	105.61	1.72035	Up	4.92e-135	4.17e-134	[gene=APECO2_21230] [protein=threonine dehydratase] [protein_id=AKK41046.1] [location=complement(4359215..4360762)]	K01754|1|1.2e-283|979.9|cro:ROD_39761|threonine dehydratase [EC:4.3.1.19]	-	-	-	gi|984670587|ref|WP_060774014.1|/8.9e-295/threonine ammonia-lyase, biosynthetic [Escherichia coli]
lcl|CP006834.1_cds_APECO2_18460_3456	2142	31	94	1.47	4.84	1.71919	Up	4.77e-10	1.25e-09	[gene=APECO2_18460] [protein=TonB-dependent receptor] [protein_id=AKK40530.1] [location=3791571..3793712]	K02014|1|0.0e+00|1300.8|ecln:ECNIH4_03725|iron complex outermembrane recepter protein	-	-	-	gi|447163406|ref|WP_001240662.1|/0.0e+00/TonB-dependent receptor [Escherichia coli]
lcl|CP006834.1_cds_APECO2_02480_459	723	289	873	42.05	138	1.71449	Up	1.6e-80	1.06e-79	[gene=APECO2_02480] [protein=hypothetical protein] [protein_id=AKK37588.1] [location=518230..518952]	-	-	GO:0008168//methyltransferase activity	GO:0032259//methylation	gi|331045544|gb|EGI17670.1|/3.8e-139/methyltransferase domain protein [Escherichia coli M605]
lcl|CP006834.1_cds_APECO2_05235_963	522	6832	20630	1405.51	4611.2	1.71405	Up	0	0	[gene=APECO2_05235] [protein=peptidoglycan-associated outer membrane lipoprotein] [protein_id=AKK38078.1] [location=1103402..1103923]	K03640|1|1.5e-92|343.6|ecz:ECS88_0764|peptidoglycan-associated lipoprotein	GO:0016021//integral component of membrane;GO:0009279//cell outer membrane	-	-	gi|91071349|gb|ABE06230.1|/7.9e-94/hypothetical protein UTI89_C0737 [Escherichia coli UTI89]
lcl|CP006834.1_cds_APECO2_03950_731	219	55	166	30.1	98.71	1.71343	Up	1.38e-16	4.4e-16	[gene=APECO2_03950] [protein=gene expression modulator] [protein_id=AKK37852.1] [location=complement(839261..839479)]	K05839|1|8.5e-34|147.1|elr:ECO55CA74_02790|haemolysin expression modulating protein	-	-	-	gi|291471786|gb|EFF14269.1|/7.2e-33/hemolysin expression-modulating protein [Escherichia coli B354]
lcl|CP006834.1_cds_APECO2_03565_656	339	19	57	6.27	20.45	1.70556	Up	1.55e-06	3.41e-06	[gene=APECO2_03565] [protein=hypothetical protein] [protein_id=AKK37778.1] [location=762260..762598]	-	-	-	-	gi|12513224|gb|AAG54730.1|AE005217_8/1.2e-55/induced by phosphate starvation [Escherichia coli O157:H7 str. EDL933]
lcl|CP006834.1_cds_APECO2_22660_4246	957	12	36	1.3	4.24	1.70555	Up	0.000142553	0.000272623	[gene=APECO2_22660] [protein=vtamin B12-transporter permease] [protein_id=AKK41309.1] [location=complement(4668248..4669204)]	K02015|1|2.4e-173|612.8|ena:ECNA114_3625|iron complex transport system permease protein	GO:0016021//integral component of membrane;GO:0005886//plasma membrane	GO:0042586//peptide deformylase activity;GO:0005215//transporter activity	GO:0006810//transport	gi|446833146|ref|WP_000910402.1|/2.0e-172/MULTISPECIES: permease of iron compound ABC transporter [Enterobacteriaceae]
lcl|CP006834.1_cds_APECO2_03995_738	378	13	39	3.8	12.39	1.7051	Up	7.42e-05	0.000145477	[gene=APECO2_03995] [protein=membrane protein] [protein_id=AKK37859.1] [location=850053..850430]	K09790|1|1.8e-68|263.1|eco:b0468|uncharacterized protein	-	-	-	gi|16128452|ref|NP_415001.1|/1.6e-67/DUF454 family inner membrane protein [Escherichia coli str. K-12 substr. MG1655]
lcl|CP006834.1_cds_APECO2_03985_736	162	31	93	24.67	80.42	1.7048	Up	7.56e-10	1.97e-09	[gene=APECO2_03985] [protein=hypothetical protein] [protein_id=AKK37857.1] [location=complement(849281..849442)]	-	-	-	-	gi|222032260|emb|CAP74999.1|/5.2e-20/Uncharacterized protein ybaM [Escherichia coli LF82]
lcl|CP006834.1_cds_APECO2_13735_2568	1653	247	739	15.26	49.61	1.70088	Up	1.11e-67	6.81e-67	[gene=arnT] [protein=4-amino-4-deoxy-L-arabinose transferase] [protein_id=AKK39663.1] [location=2831743..2833395]	K07264|1|0.0e+00|1132.9|ecc:c2799|4-amino-4-deoxy-L-arabinose transferase [EC:2.4.2.43]	GO:0016021//integral component of membrane;GO:0005886//plasma membrane	GO:0016763//transferase activity, transferring pentosyl groups;GO:0000030//mannosyltransferase activity	GO:0009103//lipopolysaccharide biosynthetic process;GO:0009245//lipid A biosynthetic process;GO:0097502//mannosylation;GO:0006493//protein O-linked glycosylation	gi|446766765|ref|WP_000844021.1|/0.0e+00/4-amino-4-deoxy-L-arabinose lipid A transferase [Escherichia coli]
lcl|CP006834.1_cds_APECO2_02050_381	1230	93	278	7.78	25.28	1.70015	Up	1.81e-26	6.95e-26	[gene=APECO2_02050] [protein=hypothetical protein] [protein_id=AKK37511.1] [location=426883..428112]	K11931|1|4.5e-15|87.4|msu:MS1113|biofilm PGA synthesis lipoprotein PgaB [EC:3.-.-.-]	-	GO:0016810//hydrolase activity, acting on carbon-nitrogen (but not peptide) bonds	GO:0005975//carbohydrate metabolic process	gi|652031865|gb|KDX50334.1|/7.5e-236/polysaccharide deacetylase family protein [Escherichia coli 2-177-06_S4_C1]
lcl|CP006834.1_cds_APECO2_10710_2001	1488	55	164	3.78	12.26	1.6975	Up	3.43e-16	1.08e-15	[gene=APECO2_10710] [protein=cysteine desulfurase activator complex subunit SufB] [protein_id=AKK39100.1] [location=complement(2189060..2190547)]	K09014|1|6.1e-293|1010.7|elf:LF82_2200|Fe-S cluster assembly protein SufB	-	-	-	gi|26108336|gb|AAN80538.1|AE016761_113/5.2e-292/SufB protein [Escherichia coli CFT073]
lcl|CP006834.1_cds_APECO2_20515_3846	636	1439	4271	239.74	773.11	1.6892	Up	0	0	[gene=APECO2_20515] [protein=formate dehydrogenase-N subunit gamma] [protein_id=AKK40917.1] [location=4213958..4214593]	K00127|1|8.0e-117|424.5|kle:AO703_00025|formate dehydrogenase subunit gamma	GO:0005887//integral component of plasma membrane;GO:0009326//formate dehydrogenase complex	GO:0046872//metal ion binding;GO:0047898;GO:0008863//formate dehydrogenase (NAD+) activity;GO:0009055//electron carrier activity;GO:0020037//heme binding;GO:0036397	GO:0009061//anaerobic respiration;GO:0006974//cellular response to DNA damage stimulus;GO:0015944;GO:0022904//respiratory electron transport chain	gi|446751757|ref|WP_000829013.1|/2.7e-120/MULTISPECIES: formate dehydrogenase cytochrome b556(fdo) subunit [Proteobacteria]
lcl|CP006834.1_cds_APECO2_24275_4548	369	94	278	28.24	90.73	1.68384	Up	3.76e-26	1.44e-25	[gene=APECO2_24275] [protein=diacylglycerol kinase] [protein_id=AKK41606.1] [location=4987251..4987619]	K00901|1|2.1e-61|239.6|ecoo:ECRM13514_5177|diacylglycerol kinase (ATP) [EC:2.7.1.107]	GO:0005886//plasma membrane;GO:0016021//integral component of membrane	GO:0005524//ATP binding;GO:0004143//diacylglycerol kinase activity	GO:0006654//phosphatidic acid biosynthetic process;GO:0016310//phosphorylation;GO:0008654//phospholipid biosynthetic process	gi|445925052|ref|WP_000002907.1|/1.8e-60/MULTISPECIES: diacylglycerol kinase [Proteobacteria]
lcl|CP006834.1_cds_APECO2_19070_3572	393	22	65	6.16	19.79	1.68377	Up	3.6e-07	8.22e-07	[gene=APECO2_19070] [protein=membrane protein] [protein_id=AKK40644.1] [location=3922591..3922983]	K15977|1|2.1e-67|259.6|elr:ECO55CA74_18235|putative oxidoreductase	GO:0016021//integral component of membrane;GO:0005886//plasma membrane	-	-	gi|635903471|gb|KDG83946.1|/1.8e-66/inner membrane protein yqjF [Escherichia coli UCI 57]
lcl|CP006834.1_cds_APECO2_04095_757	408	147	434	39.52	126.78	1.68167	Up	7.69e-40	3.64e-39	[gene=APECO2_04095] [protein=transcriptional regulator] [protein_id=AKK37878.1] [location=873087..873494]	K11923|1|5.0e-72|275.0|ecc:c0607|MerR family transcriptional regulator, copper efflux regulator	GO:0005737//cytoplasm	GO:0005507//copper ion binding;GO:0003677//DNA binding;GO:0003700//transcription factor activity, sequence-specific DNA binding	GO:0045893//positive regulation of transcription, DNA-templated	gi|935644240|ref|WP_054486330.1|/4.3e-71/transcriptional regulator [Escherichia coli]
lcl|CP006834.1_cds_APECO2_13480_2517	2487	4577	13457	186.55	595.93	1.67558	Up	0	0	[gene=APECO2_13480] [protein=nitrate reductase catalytic subunit] [protein_id=AKK39612.1] [location=complement(2763662..2766148)]	K02567|1|0.0e+00|1602.8|pge:LG71_06025|periplasmic nitrate reductase NapA [EC:1.7.99.4]	-	-	-	gi|798892669|ref|WP_045901320.1|/0.0e+00/nitrate reductase catalytic subunit [Salmonella enterica]
lcl|CP006834.1_cds_APECO2_13970_2614	774	51	150	6.91	22.07	1.67533	Up	1.03e-14	3.13e-14	[gene=APECO2_13970] [protein=histidine ABC transporter ATP-binding protein] [protein_id=AKK39708.1] [location=complement(2879127..2879900)]	K10017|1|1.6e-140|503.4|ecy:ECSE_2615|histidine transport system ATP-binding protein [EC:3.6.3.21]	-	GO:0005524//ATP binding;GO:0015424//amino acid-transporting ATPase activity	GO:0003333//amino acid transmembrane transport	gi|447216356|ref|WP_001293612.1|/1.4e-139/MULTISPECIES: histidine transport ATP-binding protein HisP [Enterobacteriaceae]
lcl|CP006834.1_cds_APECO2_10580_1977	120	46	135	55.02	175.45	1.67303	Up	2.37e-13	6.83e-13	[gene=APECO2_10580] [protein=hypothetical protein] [protein_id=AKK39076.1] [location=complement(2163993..2164112)]	-	-	-	-	gi|371610883|gb|EHN99410.1|/7.8e-13/hypothetical protein ESOG_00536 [Escherichia coli E101]
lcl|CP006834.1_cds_APECO2_21395_4003	240	1712	5021	840.26	2677.5	1.67198	Up	0	0	[gene=APECO2_21395] [protein=F0F1 ATP synthase subunit C] [protein_id=AKK41072.1] [location=4394997..4395236]	K02110|1|1.7e-35|152.9|ecf:ECH74115_5173|F-type H+-transporting ATPase subunit c	GO:0016021//integral component of membrane;GO:0045263//proton-transporting ATP synthase complex, coupling factor F(o);GO:0005886//plasma membrane	GO:0046961//proton-transporting ATPase activity, rotational mechanism;GO:0046933//proton-transporting ATP synthase activity, rotational mechanism;GO:0008289//lipid binding	GO:0015991//ATP hydrolysis coupled proton transport;GO:0015986//ATP synthesis coupled proton transport	gi|446351531|ref|WP_000429386.1|/1.4e-34/MULTISPECIES: ATP synthase subunit C [Proteobacteria]
lcl|CP006834.1_cds_APECO2_01810_334	459	146	428	34.51	109.93	1.6715	Up	5.48e-39	2.57e-38	[gene=APECO2_01810] [protein=cell division protein MraZ] [protein_id=AKK37464.1] [location=371544..372002]	K03925|1|6.0e-82|308.1|sbo:SBO_0069|MraZ protein	GO:0005737//cytoplasm;GO:0009295//nucleoid	GO:0003700//transcription factor activity, sequence-specific DNA binding;GO:0003677//DNA binding	GO:0006355//regulation of transcription, DNA-templated;GO:0051301//cell division	gi|481041394|ref|WP_001295770.1|/5.1e-81/MULTISPECIES: division/cell wall cluster transcriptional repressor MraZ [Bacteria]
lcl|CP006834.1_cds_APECO2_08510_1582	165	12	35	9.33	29.56	1.6637	Up	0.000227506	0.000427047	[gene=APECO2_08510] [protein=hypothetical protein] [protein_id=AKK38688.1] [location=1729694..1729858]	-	GO:0016021//integral component of membrane	-	-	gi|635341465|ref|YP_588449.2|/3.0e-23/uncharacterized protein b4522 [Escherichia coli str. K-12 substr. MG1655]
lcl|CP006834.1_cds_APECO2_06795_1259	369	722	2105	216.88	687.01	1.66343	Up	1.62e-183	1.62e-182	[gene=APECO2_06795] [protein=heat shock protein HspQ] [protein_id=AKK38368.1] [location=complement(1401711..1402079)]	K11940|1|1.7e-63|246.5|elp:P12B_c0953|heat shock protein HspQ	GO:0005737//cytoplasm	GO:0003677//DNA binding	GO:0009408//response to heat	gi|446189193|ref|WP_000267048.1|/1.5e-62/heat-shock protein HspQ [Shigella flexneri]
lcl|CP006834.1_cds_APECO2_07735_1442	462	242.71	707.56	56.97	180.45	1.66332	Up	4.97e-63	2.97e-62	[gene=APECO2_07735] [protein=endopeptidase] [protein_id=AKK38550.1] [location=1579361..1579822]	K14744|1|1.2e-77|293.9|ecr:ECIAI1_0778|prophage endopeptidase [EC:3.4.-.-]	-	-	GO:0019835//cytolysis;GO:0019076//viral release from host cell	gi|447003844|ref|WP_001081100.1|/8.2e-79/endopeptidase [Escherichia coli]
lcl|CP006834.1_cds_APECO2_23360_4381	906	116	338	13.32	42.18	1.66297	Up	6.49e-31	2.69e-30	[gene=APECO2_23360] [protein=hypothetical protein] [protein_id=AKK41442.1] [location=4818868..4819773]	-	-	-	-	gi|447177566|ref|WP_001254822.1|/7.1e-167/hypothetical protein [Escherichia coli]
lcl|CP006834.1_cds_APECO2_07045_1307	831	12	35	1.51	4.78	1.66246	Up	0.000227506	0.000427244	[gene=APECO2_07045] [protein=iron permease] [protein_id=AKK38416.1] [location=1452757..1453587]	K07243|1|2.7e-141|506.1|ron:TE10_11130|high-affinity iron transporter	GO:0016021//integral component of membrane;GO:0033573//high-affinity iron permease complex	GO:0005381//iron ion transmembrane transporter activity	GO:0055072//iron ion homeostasis;GO:0006827//high-affinity iron ion transmembrane transport	gi|331070192|gb|EGI41558.1|/2.0e-152/ferrous iron permease EfeU (Ferrous iron uptake protein) [Escherichia coli TA280]
lcl|CP006834.1_cds_APECO2_16335_3058	1713	126	364	7.51	23.56	1.64945	Up	7.81e-33	3.36e-32	[gene=APECO2_16335] [protein=sulfite reductase subunit beta] [protein_id=AKK40147.1] [location=complement(3338628..3340340)]	K00381|1|0.0e+00|1111.7|ear:CCG33609|sulfite reductase (NADPH) hemoprotein beta-component [EC:1.8.1.2]	GO:0009337//sulfite reductase complex (NADPH)	GO:0046872//metal ion binding;GO:0050661//NADP binding;GO:0020037//heme binding;GO:0051539//4 iron, 4 sulfur cluster binding;GO:0004783//sulfite reductase (NADPH) activity	GO:0008652//cellular amino acid biosynthetic process;GO:0070814//hydrogen sulfide biosynthetic process;GO:0019344//cysteine biosynthetic process;GO:0000103//sulfate assimilation;GO:0055114//oxidation-reduction process	gi|919953845|ref|WP_052920081.1|/0.0e+00/sulfite reductase subunit beta [Escherichia coli]
lcl|CP006834.1_cds_APECO2_21755_4072	591	45	130	8.11	25.44	1.64932	Up	1.09e-12	3.09e-12	[gene=APECO2_21755] [protein=transcriptional regulator] [protein_id=AKK41139.1] [location=4466183..4466773]	K07686|1|8.5e-105|384.4|ecj:JW3644|two-component system, NarL family, uhpT operon response regulator UhpA	GO:0005737//cytoplasm	GO:0003677//DNA binding	GO:0000160//phosphorelay signal transduction system;GO:0006355//regulation of transcription, DNA-templated;GO:0008643//carbohydrate transport	gi|446556322|ref|WP_000633668.1|/7.3e-104/MULTISPECIES: DNA-binding response regulator [Proteobacteria]
lcl|CP006834.1_cds_APECO2_10825_2024	1437	358	1031	25.53	79.89	1.64582	Up	1.65e-89	1.15e-88	[gene=APECO2_10825] [protein=hypothetical protein] [protein_id=AKK39123.1] [location=complement(2216348..2217784)]	K08997|1|1.6e-242|843.2|cama:F384_06110|uncharacterized protein	-	-	-	gi|951220750|ref|WP_057688076.1|/3.2e-278/hypothetical protein [Escherichia coli]
lcl|CP006834.1_cds_APECO2_21385_4001	381	168	483	48.71	152.15	1.6432	Up	8.87e-43	4.37e-42	[gene=APECO2_21385] [protein=F0F1 ATP synthase subunit I] [protein_id=AKK41070.1] [location=4393746..4394126]	K02116|1|3.4e-62|242.3|ebl:ECD_03623|ATP synthase protein I	GO:0016021//integral component of membrane;GO:0045263//proton-transporting ATP synthase complex, coupling factor F(o);GO:0005886//plasma membrane	GO:0016787//hydrolase activity	GO:0015992//proton transport	gi|585315914|ref|WP_024197580.1|/2.9e-61/ATP F0F1 synthase subunit I [Escherichia coli]
lcl|CP006834.1_cds_APECO2_13410_2503	798	14	40	1.84	5.7	1.63126	Up	9.78e-05	0.000189686	[gene=APECO2_13410] [protein=pertactin family protein] [protein_id=AKK39598.1] [location=complement(2752954..2753751)]	K12687|1|8.8e-12|75.9|ddc:Dd586_2894|antigen 43	GO:0019867//outer membrane	-	-	gi|534819915|gb|EQP71382.1|/1.6e-146/outer membrane protein YejO [Escherichia coli HVH 79 (4-2512823)]
lcl|CP006834.1_cds_APECO2_02190_409	345	371	1056	120.11	371.46	1.62885	Up	2.56e-90	1.81e-89	[gene=APECO2_02190] [protein=iron-sulfur cluster insertion protein ErpA] [protein_id=AKK37538.1] [location=459838..460182]	K15724|1|1.4e-59|233.4|etw:ECSP_0157|iron-sulfur cluster insertion protein	GO:0005829//cytosol	GO:0008198//ferrous iron binding;GO:0051537//2 iron, 2 sulfur cluster binding;GO:0051539//4 iron, 4 sulfur cluster binding;GO:0005198//structural molecule activity	GO:0009060//aerobic respiration;GO:0009061//anaerobic respiration;GO:0097428//protein maturation by iron-sulfur cluster transfer;GO:0016226//iron-sulfur cluster assembly	gi|355418577|gb|AER82774.1|/1.2e-58/iron-sulfur cluster insertion protein ErpA [Escherichia coli str. 'clone D i2']
lcl|CP006834.1_cds_APECO2_19850_3723	1104	12	34	1.12	3.46	1.62727	Up	0.000360854	0.000666571	[gene=APECO2_19850] [protein=amino acid ABC transporter permease] [protein_id=AKK40795.1] [location=4082076..4083179]	K09971|1|2.7e-213|745.7|elo:EC042_3553|general L-amino acid transport system permease protein	GO:0016021//integral component of membrane;GO:0005886//plasma membrane	GO:0005215//transporter activity	GO:0006810//transport	gi|485683449|ref|WP_001318066.1|/2.1e-213/amino acid ABC transporter permease [Escherichia coli]
lcl|CP006834.1_cds_APECO2_11205_2095	822	87	247	11.06	34.12	1.62527	Up	2.5e-22	8.98e-22	[gene=APECO2_11205] [protein=AraC family transcriptional regulator] [protein_id=AKK39192.1] [location=complement(2291361..2292182)]	K02099|1|6.0e-24|116.3|slo:Shew_2711|AraC family transcriptional regulator, arabinose operon regulatory protein;K06599|2|7.4e-06|56.2|pdk:PADK2_02095|AraC family transcriptional regulator, chemosensory pili system protein ChpD	-	GO:0043565//sequence-specific DNA binding;GO:0003700//transcription factor activity, sequence-specific DNA binding	GO:0006355//regulation of transcription, DNA-templated	gi|637241215|ref|WP_024428388.1|/3.9e-156/AraC family transcriptional regulator [Escherichia coli]
lcl|CP006834.1_cds_APECO2_24615_4615	90	87	247	162.42	501.01	1.62511	Up	2.5e-22	8.97e-22	[gene=APECO2_24615] [protein=membrane protein] [protein_id=AKK41670.1] [location=5058897..5058986]	-	-	-	-	gi|446720345|ref|WP_000797658.1|/1.6e-07/membrane protein [Escherichia coli]
lcl|CP006834.1_cds_APECO2_22675_4249	1338	19	54	1.46	4.5	1.62396	Up	6.11e-06	1.29e-05	[gene=APECO2_22675] [protein=coproporphyrinogen III oxidase] [protein_id=AKK41312.1] [location=complement(4670419..4671756)]	K02495|1|2.9e-233|812.4|cko:CKO_02656|oxygen-independent coproporphyrinogen III oxidase [EC:1.3.99.22]	-	GO:0051536//iron-sulfur cluster binding;GO:0003824//catalytic activity	-	gi|449317189|gb|EMD07283.1|/7.8e-263/coproporphyrinogen III oxidase [Escherichia coli SEPT362]
lcl|CP006834.1_cds_APECO2_10445_1950	696	130	368	19.69	60.55	1.62066	Up	2.23e-32	9.53e-32	[gene=APECO2_10445] [protein=elongation factor G] [protein_id=AKK39049.1] [location=2137368..2138063]	K03613|1|1.3e-123|447.2|elo:EC042_1801|electron transport complex protein RnfE	GO:0005886//plasma membrane;GO:0016021//integral component of membrane	GO:0003746//translation elongation factor activity;GO:0016491//oxidoreductase activity	GO:0006414//translational elongation;GO:0022900//electron transport chain	gi|692997387|ref|WP_032184314.1|/1.1e-122/electron transport complex subunit RsxE [Escherichia coli]
lcl|CP006834.1_cds_APECO2_04635_860	240	8238	23293	4043.27	12421.2	1.61921	Up	0	0	[gene=APECO2_04635] [protein=RNA chaperone/anti-terminator] [protein_id=AKK37978.1] [location=985826..986065]	K03704|1|1.1e-37|160.2|cko:CKO_02534|cold shock protein (beta-ribbon, CspA family)	GO:0005737//cytoplasm	GO:0003677//DNA binding	GO:0006355//regulation of transcription, DNA-templated	gi|291070213|gb|EFE08322.1|/9.0e-37/putative cold shock protein CspE [Citrobacter youngae ATCC 29220]
lcl|CP006834.1_cds_APECO2_12925_2411	273	38	107	16.05	49.1	1.61315	Up	2.15e-10	5.67e-10	[gene=APECO2_12925] [protein=transcriptional regulator] [protein_id=AKK39507.1] [location=complement(2643837..2644109)]	-	GO:0005737//cytoplasm	GO:0046872//metal ion binding;GO:0003677//DNA binding	GO:0045892//negative regulation of transcription, DNA-templated	gi|445942089|ref|WP_000019944.1|/8.1e-42/MULTISPECIES: transcriptional regulator [Proteobacteria]
lcl|CP006834.1_cds_APECO2_01525_279	1167	426	1198	37.64	115	1.6113	Up	1.13e-100	8.55e-100	[gene=nhaA] [protein=sodium:proton antiporter] [protein_id=AKK37409.1] [location=302576..303742]	K03313|1|1.9e-212|743.0|eco:b0019|Na+:H+ antiporter, NhaA family	GO:0005886//plasma membrane;GO:0016021//integral component of membrane	GO:0015081//sodium ion transmembrane transporter activity;GO:0015297//antiporter activity	GO:0006885//regulation of pH;GO:0035725//sodium ion transmembrane transport	gi|919973688|ref|WP_052924604.1|/2.4e-212/sodium:proton antiporter [Escherichia coli]
lcl|CP006834.1_cds_APECO2_17560_3290	582	101	283	18.49	56.3	1.60639	Up	5.87e-25	2.21e-24	[gene=APECO2_17560] [protein=LysR family transcriptional regulator] [protein_id=AKK40378.1] [location=complement(3613402..3613983)]	K10972|1|9.2e-35|151.8|pgb:H744_1c1502|LysR family transcriptional regulator, transcriptional activator of the allD operon	-	GO:0003700//transcription factor activity, sequence-specific DNA binding;GO:0003677//DNA binding	GO:0006355//regulation of transcription, DNA-templated	gi|487474154|ref|WP_001696671.1|/1.2e-106/LysR family transcriptional regulator, partial [Escherichia coli]
lcl|CP006834.1_cds_APECO2_20510_3845	903	2664.06	7455.53	307.08	933.71	1.60436	Up	0	0	[gene=APECO2_20510] [protein=formate dehydrogenase-N subunit beta] [protein_id=AKK40916.1] [location=4213059..4213961]	K00124|1|6.5e-181|637.9|ecw:EcE24377A_4422|formate dehydrogenase iron-sulfur subunit	GO:0009326//formate dehydrogenase complex;GO:0031235//intrinsic component of the cytoplasmic side of the plasma membrane;GO:0016021//integral component of membrane	GO:0046872//metal ion binding;GO:0008863//formate dehydrogenase (NAD+) activity;GO:0009055//electron carrier activity;GO:0051539//4 iron, 4 sulfur cluster binding;GO:0036397	GO:0009061//anaerobic respiration;GO:0015944;GO:0022904//respiratory electron transport chain	gi|446253522|ref|WP_000331377.1|/5.6e-180/MULTISPECIES: formate dehydrogenase-O iron-sulfur subunit [Proteobacteria]
lcl|CP006834.1_cds_APECO2_18015_3371	885	92	257	10.83	32.87	1.60174	Up	1e-22	3.66e-22	[gene=APECO2_18015] [protein=GTPase] [protein_id=AKK40450.1] [location=3702479..3703363]	K06946|1|7.8e-62|242.3|yru:BD65_1415|uncharacterized protein	-	GO:0005525//GTP binding	-	gi|447039546|ref|WP_001116802.1|/9.0e-167/MULTISPECIES: GTPase [Escherichia]
lcl|CP006834.1_cds_APECO2_01770_326	606	130	363	22.8	69.17	1.60111	Up	1.98e-31	8.31e-31	[gene=leuD] [protein=isopropylmalate isomerase] [protein_id=AKK37456.1] [location=complement(360759..361364)]	K01704|1|1.8e-113|413.3|ecg:E2348C_0076|3-isopropylmalate/(R)-2-methylmalate dehydratase small subunit [EC:4.2.1.33 4.2.1.35]	GO:0009316//3-isopropylmalate dehydratase complex	GO:0003861//3-isopropylmalate dehydratase activity;GO:0016853//isomerase activity	GO:0009082//branched-chain amino acid biosynthetic process;GO:0009098//leucine biosynthetic process	gi|446740980|ref|WP_000818236.1|/1.5e-112/3-isopropylmalate dehydratase small subunit [Escherichia coli]
lcl|CP006834.1_cds_APECO2_13330_2488	1557	185	516	12.15	36.83	1.59993	Up	6.43e-44	3.21e-43	[gene=APECO2_13330] [protein=phage resistance protein] [protein_id=AKK39583.1] [location=2735951..2737507]	K13244|1|5.6e-47|193.7|eoc:CE10_4853|c-di-GMP-specific phosphodiesterase [EC:3.1.4.52]	GO:0016021//integral component of membrane	-	-	gi|919721399|ref|WP_052895357.1|/3.5e-299/phage resistance protein [Escherichia coli]
lcl|CP006834.1_cds_APECO2_15785_2953	1449	81	226	5.73	17.36	1.59916	Up	3.86e-20	1.33e-19	[gene=gabD] [protein=succinate-semialdehyde dehdyrogenase] [protein_id=AKK40043.1] [location=3236398..3237846]	K00135|1|2.6e-272|942.2|efe:EFER_0411|succinate-semialdehyde dehydrogenase / glutarate-semialdehyde dehydrogenase [EC:1.2.1.16 1.2.1.79 1.2.1.20]	-	GO:0009013//succinate-semialdehyde dehydrogenase [NAD(P)+] activity	GO:0055114//oxidation-reduction process;GO:0009450//gamma-aminobutyric acid catabolic process	gi|485651741|ref|WP_001297216.1|/1.5e-272/NAD-dependent succinate-semialdehyde dehydrogenase [Escherichia coli]
lcl|CP006834.1_cds_APECO2_12080_2264	1059	37	103	3.61	10.93	1.59822	Up	6.25e-10	1.63e-09	[gene=APECO2_12080] [protein=outer membrane porin protein C] [protein_id=AKK39360.1] [location=2451762..2452820]	K09476|1|1.0e-137|494.6|eclg:EC036_28080|outer membrane pore protein F	GO:0016020//membrane	GO:0015288//porin activity	GO:0055085//transmembrane transport	gi|553695287|gb|ESE11232.1|/6.9e-206/putative outer membrane protein [Escherichia coli 908675]
lcl|CP006834.1_cds_APECO2_08570_1594	174	46	128	33.41	101.02	1.59629	Up	5.33e-12	1.48e-11	[gene=APECO2_08570] [protein=hypothetical protein] [protein_id=AKK38700.1] [location=complement(1738989..1739162)]	-	-	-	-	gi|501614338|ref|WP_012601972.1|/3.2e-23/hypothetical protein [Escherichia coli]
lcl|CP006834.1_cds_APECO2_07445_1384	2190	100	277	4.64	13.96	1.5891	Up	4.02e-24	1.5e-23	[gene=APECO2_07445] [protein=ferric-rhodotorulic acid outer membrane transporter] [protein_id=AKK38493.1] [location=complement(1523809..1525998)]	K16088|1|0.0e+00|1481.1|ecg:E2348C_1194|outer-membrane receptor for ferric coprogen and ferric-rhodotorulic acid	GO:0009279//cell outer membrane	GO:0004872//receptor activity;GO:0005506//iron ion binding	GO:0015891//siderophore transport	gi|446876236|ref|WP_000953492.1|/0.0e+00/ferric-rhodotorulic acid outer membrane transporter [Escherichia coli]
lcl|CP006834.1_cds_APECO2_03880_717	1701	385	1063	23.1	69.3	1.58496	Up	1.85e-87	1.28e-86	[gene=APECO2_03880] [protein=hypothetical protein] [protein_id=AKK37838.1] [location=complement(824783..826483)]	K11925|1|6.5e-57|226.9|smaf:D781_0692|SgrR family transcriptional regulator	-	-	-	gi|534828767|gb|EQP79965.1|/0.0e+00/ABC transporter periplasmic-binding protein [Escherichia coli HVH 79 (4-2512823)]
lcl|CP006834.1_cds_APECO2_23490_4407	555	234	643	45.08	134.58	1.5779	Up	2.77e-53	1.53e-52	[gene=APECO2_23490] [protein=potassium transporter] [protein_id=AKK41468.1] [location=4844844..4845398]	K11748|1|1.0e-104|384.0|ese:ECSF_3178|glutathione-regulated potassium-efflux system ancillary protein KefG	GO:0005737//cytoplasm;GO:0005886//plasma membrane	GO:0003955//NAD(P)H dehydrogenase (quinone) activity	GO:0032414//positive regulation of ion transmembrane transporter activity;GO:1901381//positive regulation of potassium ion transmembrane transport;GO:0055114//oxidation-reduction process	gi|446910401|ref|WP_000987657.1|/8.9e-104/glutathione-regulated potassium-efflux system ancillary protein KefG [Escherichia coli]
lcl|CP006834.1_cds_APECO2_06400_1183	255	1351	3709	617.56	1842.08	1.57668	Up	4.64e-298	5.97e-297	[gene=APECO2_06400] [protein=cold-shock protein] [protein_id=AKK38293.1] [location=complement(1303199..1303453)]	K03704|1|2.3e-43|179.1|sfe:SFxv_0910|cold shock protein (beta-ribbon, CspA family)	GO:0005829//cytosol	GO:0003723//RNA binding;GO:0003697//single-stranded DNA binding	GO:0008156//negative regulation of DNA replication;GO:0042594//response to starvation;GO:0006355//regulation of transcription, DNA-templated	gi|26107306|gb|AAN79489.1|AE016758_93/2.0e-42/Cold shock-like protein cspD [Escherichia coli CFT073]
lcl|CP006834.1_cds_APECO2_24105_4514	1320	124	340	9.65	28.75	1.57496	Up	7.02e-29	2.82e-28	[gene=APECO2_24105] [protein=isocitrate lyase] [protein_id=AKK41572.1] [location=4947777..4949096]	K01637|1|5.3e-248|861.3|sei:SPC_4244|isocitrate lyase [EC:4.1.3.1]	GO:0005829//cytosol	GO:0046872//metal ion binding;GO:0046912//transferase activity, transferring acyl groups, acyl groups converted into alkyl on transfer;GO:0004451//isocitrate lyase activity	GO:0006099//tricarboxylic acid cycle;GO:0006097//glyoxylate cycle	gi|15826514|pdb|1IGW|A/1.2e-250/Chain A, Crystal Structure Of The Isocitrate Lyase From The A219c Mutant Of Escherichia Coli
lcl|CP006834.1_cds_APECO2_17135_3211	549	271	742	52.81	157.11	1.57289	Up	6.21e-61	3.65e-60	[gene=APECO2_17135] [protein=5-formyltetrahydrofolate cyclo-ligase] [protein_id=AKK40299.1] [location=3528725..3529273]	K01934|1|9.7e-103|377.5|elf:LF82_3168|5-formyltetrahydrofolate cyclo-ligase [EC:6.3.3.2]	-	GO:0030272//5-formyltetrahydrofolate cyclo-ligase activity;GO:0046872//metal ion binding;GO:0005524//ATP binding	-	gi|485683406|ref|WP_001318026.1|/1.7e-102/5-formyltetrahydrofolate cyclo-ligase [Escherichia coli]
lcl|CP006834.1_cds_APECO2_22020_4123	693	164	449	24.95	74.22	1.57277	Up	1.52e-37	7.02e-37	[gene=APECO2_22020] [protein=lipopolysaccharide core heptose(II) kinase RfaY] [protein_id=AKK41188.1] [location=4520471..4521163]	K02850|1|8.4e-128|461.1|eun:UMNK88_4411|heptose II phosphotransferase [EC:2.7.1.-]	-	GO:0016301//kinase activity	GO:0016310//phosphorylation	gi|446555735|ref|WP_000633081.1|/7.2e-127/LPS core heptose(II) kinase RfaY [Escherichia coli]
lcl|CP006834.1_cds_APECO2_02250_421	924	17290	47294	1945.82	5782.84	1.5714	Up	0	0	[gene=APECO2_02250] [protein=30S ribosomal protein S2] [protein_id=AKK37550.1] [location=472925..473848]	K02967|1|2.9e-176|622.5|ecc:c0204|small subunit ribosomal protein S2	GO:0015935//small ribosomal subunit	GO:0003735//structural constituent of ribosome	GO:0006412//translation	gi|26106512|gb|AAN78698.1|AE016755_198/2.5e-175/30S ribosomal protein S2 [Escherichia coli CFT073]
lcl|CP006834.1_cds_APECO2_03830_707	189	93	254	60.91	180.75	1.56924	Up	7.26e-22	2.58e-21	[gene=APECO2_03830] [protein=hypothetical protein] [protein_id=AKK37828.1] [location=813957..814145]	-	-	-	-	gi|299880022|gb|EFI88233.1|/5.9e-28/hypothetical protein HMPREF9551_02764 [Escherichia coli MS 196-1]
lcl|CP006834.1_cds_APECO2_13550_2531	1827	328	895	18.3	54.24	1.56751	Up	8.36e-73	5.36e-72	[gene=APECO2_13550] [protein=sensor protein ZraS] [protein_id=AKK39626.1] [location=2782898..2784724]	K07710|1|1.2e-287|993.4|cama:F384_11910|two-component system, NtrC family, sensor histidine kinase AtoS [EC:2.7.13.3]	GO:0016021//integral component of membrane;GO:0005622//intracellular	GO:0005524//ATP binding;GO:0000155//phosphorelay sensor kinase activity	GO:0000160//phosphorelay signal transduction system;GO:0018106//peptidyl-histidine phosphorylation;GO:0006355//regulation of transcription, DNA-templated;GO:0023014//signal transduction by protein phosphorylation	gi|693146109|ref|WP_032285234.1|/0.0e+00/PAS domain-containing sensor histidine kinase [Escherichia coli]
lcl|CP006834.1_cds_APECO2_10425_1946	579	18	49	3.31	9.8	1.56595	Up	2.84e-05	5.74e-05	[gene=APECO2_10425] [protein=electron transporter RnfD] [protein_id=AKK39045.1] [location=2132792..2133370]	K03616|1|4.6e-111|405.2|ecy:ECSE_1750|electron transport complex protein RnfB	GO:0005737//cytoplasm;GO:0005886//plasma membrane	GO:0046872//metal ion binding;GO:0016491//oxidoreductase activity;GO:0051539//4 iron, 4 sulfur cluster binding;GO:0009055//electron carrier activity;GO:0051537//2 iron, 2 sulfur cluster binding	GO:0022900//electron transport chain	gi|446914553|ref|WP_000991809.1|/3.9e-110/MULTISPECIES: electron transport complex subunit RsxB [Enterobacteriaceae]
lcl|CP006834.1_cds_APECO2_09485_1768	2103	137	373	6.62	19.59	1.56521	Up	3.02e-31	1.26e-30	[gene=APECO2_09485] [protein=TonB-dependent receptor] [protein_id=AKK38869.1] [location=complement(1922927..1925029)]	K02014|1|0.0e+00|1291.2|cama:F384_07315|iron complex outermembrane recepter protein	GO:0009279//cell outer membrane	GO:0004872//receptor activity;GO:0005506//iron ion binding	GO:0015891//siderophore transport	gi|446611949|ref|WP_000689295.1|/0.0e+00/TonB-dependent receptor [Escherichia coli]
lcl|CP006834.1_cds_APECO2_22690_4251	1431	32	87	2.29	6.77	1.56381	Up	2.25e-08	5.45e-08	[gene=APECO2_22690] [protein=ligand-gated channel protein] [protein_id=AKK41314.1] [location=4673374..4674804]	K16087|1|4.9e-231|805.1|ebf:D782_3518|hemoglobin/transferrin/lactoferrin receptor protein	GO:0009279//cell outer membrane	GO:0004872//receptor activity;GO:0005215//transporter activity	GO:0006810//transport	gi|446011726|ref|WP_000089581.1|/9.2e-270/ligand-gated channel protein [Escherichia coli]
lcl|CP006834.1_cds_APECO2_23225_4354	2322	3139	8531	137.18	405.06	1.56207	Up	0	0	[gene=feoB] [protein=iron transporter] [protein_id=AKK41415.1] [location=complement(4787678..4789999)]	K04759|1|0.0e+00|1426.0|spq:SPAB_04363|ferrous iron transport protein B	GO:0005886//plasma membrane;GO:0016021//integral component of membrane	GO:0005525//GTP binding;GO:0015093//ferrous iron transmembrane transporter activity	GO:0055072//iron ion homeostasis;GO:1903874//ferrous iron transmembrane transport	gi|545259007|ref|WP_021553931.1|/0.0e+00/ferrous iron transporter B [Escherichia coli]
lcl|CP006834.1_cds_APECO2_10440_1949	621	121	328	20.68	60.9	1.55821	Up	1.62e-27	6.35e-27	[gene=APECO2_10440] [protein=electron transport complex protein RsxA] [protein_id=AKK39048.1] [location=2136744..2137364]	K03612|1|1.5e-99|367.1|efe:EFER_1412|electron transport complex protein RnfG	GO:0016021//integral component of membrane;GO:0005886//plasma membrane	GO:0009055//electron carrier activity;GO:0010181//FMN binding	GO:0022900//electron transport chain	gi|446843544|ref|WP_000920800.1|/4.5e-112/electron transport complex subunit G [Escherichia coli]
lcl|CP006834.1_cds_APECO2_16885_3163	1182	203	550	17.7	52.1	1.55753	Up	5.33e-45	2.68e-44	[gene=APECO2_16885] [protein=acetyl-CoA acetyltransferase] [protein_id=AKK40251.1] [location=complement(3469681..3470862)]	K00626|1|2.0e-217|759.6|ecl:EcolC_0871|acetyl-CoA C-acetyltransferase [EC:2.3.1.9]	-	GO:0003985//acetyl-CoA C-acetyltransferase activity	GO:0008152//metabolic process	gi|754725045|ref|WP_042096397.1|/4.4e-217/acetyl-CoA acetyltransferase [Escherichia coli]
lcl|CP006834.1_cds_APECO2_10780_2015	864	17	46	2.05	6.03	1.55653	Up	5.4e-05	0.000107208	[gene=APECO2_10780] [protein=electron transfer flavoprotein FixB] [protein_id=AKK39114.1] [location=2206059..2206922]	K03521|1|2.8e-133|479.6|sbc:SbBS512_E1900|electron transfer flavoprotein beta subunit	-	-	-	gi|564934313|gb|ETE29117.1|/1.8e-156/electron transfer flavoprotein FixB [Escherichia coli LAU-EC7]
lcl|CP006834.1_cds_APECO2_20855_3909	810	257	694	33.19	97.36	1.55258	Up	4.38e-56	2.47e-55	[gene=APECO2_20855] [protein=carboxymethylenebutenolidase] [protein_id=AKK40979.1] [location=4282397..4283206]	K01061|1|1.9e-155|553.1|ebd:ECBD_4199|carboxymethylenebutenolidase [EC:3.1.1.45]	-	GO:0008806//carboxymethylenebutenolidase activity	-	gi|26111021|gb|AAN83204.1|AE016770_4/1.6e-154/Putative carboxymethylenebutenolidase [Escherichia coli CFT073]
lcl|CP006834.1_cds_APECO2_14680_2746	327	43	116	14.78	43.33	1.55172	Up	1.28e-10	3.4e-10	[gene=APECO2_14680] [protein=hypothetical protein] [protein_id=AKK39837.1] [location=2998501..2998827]	-	-	-	-	gi|54040550|sp|P64543.1|YPEC_ECO57/1.8e-64/RecName: Full=Uncharacterized protein YpeC; Flags: Precursor
lcl|CP006834.1_cds_APECO2_05975_1101	261	26	70	11.57	33.84	1.54834	Up	6.44e-07	1.45e-06	[gene=APECO2_05975] [protein=hypothetical protein] [protein_id=AKK38212.1] [location=complement(1216453..1216713)]	K12151|1|1.6e-15|86.7|kln:LH22_12555|multiple stress resistance protein BhsA	GO:0042597//periplasmic space	-	GO:0006974//cellular response to DNA damage stimulus	gi|77416781|sp|P0AAX4.1|YBIJ_ECOL6/4.4e-37/RecName: Full=Uncharacterized protein YbiJ; Flags: Precursor
lcl|CP006834.1_cds_APECO2_10700_1999	1272	99	266	8	23.36	1.54597	Up	2.32e-22	8.35e-22	[gene=APECO2_10700] [protein=cysteine desulfurase activator complex subunit SufD] [protein_id=AKK39098.1] [location=complement(2187058..2188329)]	K09015|1|3.2e-210|735.7|cama:F384_06235|Fe-S cluster assembly protein SufD	-	-	-	gi|754651245|ref|WP_042035308.1|/3.2e-242/Fe-S cluster assembly protein SufD [Escherichia coli]
lcl|CP006834.1_cds_APECO2_00725_127	1503	55	148	3.75	10.95	1.54597	Up	4.02e-13	1.15e-12	[gene=APECO2_00725] [protein=sugar ABC transporter ATP-binding protein] [protein_id=AKK37260.1] [location=138144..139646]	K02056|1|3.6e-277|958.4|ecg:E2348C_4555|simple sugar transport system ATP-binding protein [EC:3.6.3.17]	-	GO:0016887//ATPase activity;GO:0005524//ATP binding	-	gi|928848577|ref|WP_053897878.1|/7.4e-278/sugar ABC transporter ATP-binding protein [Escherichia coli]
lcl|CP006834.1_cds_APECO2_01300_234	180	16	43	11.14	32.52	1.54558	Up	0.000102849	0.000199035	[gene=APECO2_01300] [protein=membrane protein] [protein_id=AKK37365.1] [location=257687..257866]	-	GO:0016021//integral component of membrane;GO:0005886//plasma membrane	-	-	gi|446098796|ref|WP_000176651.1|/3.3e-23/membrane protein [Shigella flexneri]
lcl|CP006834.1_cds_APECO2_08635_1606	891	161	430	18.82	54.61	1.5369	Up	6.83e-35	3.03e-34	[gene=APECO2_08635] [protein=peptide ABC transporter permease] [protein_id=AKK38711.1] [location=complement(1755409..1756299)]	K19228|1|2.0e-158|563.1|sed:SeD_A1638|cationic peptide transport system permease protein	GO:0005887//integral component of plasma membrane;GO:0055052//ATP-binding cassette (ABC) transporter complex, substrate-binding subunit-containing	GO:0022857//transmembrane transporter activity	GO:0015833//peptide transport;GO:0055085//transmembrane transport;GO:0015031//protein transport	gi|447068905|ref|WP_001146161.1|/3.2e-164/MULTISPECIES: peptide ABC transporter permease [Enterobacteriaceae]
lcl|CP006834.1_cds_APECO2_13350_2492	1095	63	168	5.94	17.22	1.53555	Up	1.54e-14	4.62e-14	[gene=APECO2_13350] [protein=microcin C ABC transporter permease YejB] [protein_id=AKK39587.1] [location=2740742..2741836]	K13894|1|9.6e-195|684.1|ent:Ent638_2774|microcin C transport system permease protein	GO:0016021//integral component of membrane;GO:0005886//plasma membrane	-	GO:0006810//transport	gi|446423762|ref|WP_000501617.1|/7.2e-206/ABC transporter permease [Escherichia coli]
lcl|CP006834.1_cds_APECO2_01915_355	621	78	208	13.33	38.62	1.53467	Up	1.19e-17	3.88e-17	[gene=coaE] [protein=dephospho-CoA kinase] [protein_id=AKK37485.1] [location=complement(394504..395124)]	K00859|1|7.1e-110|401.4|elx:CDCO157_0105|dephospho-CoA kinase [EC:2.7.1.24]	GO:0005737//cytoplasm	GO:0004140//dephospho-CoA kinase activity;GO:0005524//ATP binding	GO:0015937//coenzyme A biosynthetic process;GO:0016310//phosphorylation	gi|447192256|ref|WP_001269512.1|/2.7e-109/dephospho-CoA kinase [Escherichia coli]
lcl|CP006834.1_cds_APECO2_08010_1491	462	53	141	12.44	35.96	1.53141	Up	2.14e-12	6.02e-12	[gene=APECO2_08010] [protein=hypothetical protein] [protein_id=AKK38598.1] [location=1621285..1621746]	K09160|1|4.6e-90|335.1|eci:UTI89_C1367|uncharacterized protein	-	-	-	gi|576028939|emb|CDL46039.1|/3.9e-89/YcgN (Fragment) [Escherichia coli ISC41]
lcl|CP006834.1_cds_APECO2_23795_4466	369	175	465	52.57	151.76	1.52948	Up	2.41e-37	1.11e-36	[gene=APECO2_23795] [protein=hypothetical protein] [protein_id=AKK41526.1] [location=4887843..4888211]	-	-	-	-	gi|446188626|ref|WP_000266481.1|/3.9e-63/hypothetical protein [Escherichia coli]
lcl|CP006834.1_cds_APECO2_18315_3427	927	20	53	2.24	6.46	1.52804	Up	1.89e-05	3.88e-05	[gene=APECO2_18315] [protein=dienelactone hydrolase] [protein_id=AKK40502.1] [location=complement(3761615..3762541)]	K01061|1|1.4e-178|630.2|eum:ECUMN_3484|carboxymethylenebutenolidase [EC:3.1.1.45]	-	GO:0016787//hydrolase activity	-	gi|553703245|gb|ESE18864.1|/2.7e-177/carboxymethylenebutenolidase [Escherichia coli 910096-2]
lcl|CP006834.1_cds_APECO2_24100_4513	1602	195	517	12.44	35.84	1.52658	Up	3.27e-41	1.57e-40	[gene=APECO2_24100] [protein=malate synthase] [protein_id=AKK41571.1] [location=4946161..4947762]	K01638|1|6.8e-290|1000.7|cko:CKO_03906|malate synthase [EC:2.3.3.9]	-	GO:0004474//malate synthase activity	GO:0006099//tricarboxylic acid cycle;GO:0006097//glyoxylate cycle	gi|919911156|ref|WP_052906614.1|/0.0e+00/malate synthase A [Escherichia coli]
lcl|CP006834.1_cds_APECO2_13740_2569	336	45	119	15.01	43.12	1.52243	Up	1.33e-10	3.52e-10	[gene=APECO2_13740] [protein=4-amino-4-deoxy-L-arabinose-phospho-UDP flippase subunit E] [protein_id=AKK39664.1] [location=2833392..2833727]	K12962|1|7.6e-58|227.6|eci:UTI89_C2540|undecaprenyl phosphate-alpha-L-ara4N flippase subunit ArnE	GO:0005887//integral component of plasma membrane	GO:0022891//substrate-specific transmembrane transporter activity	GO:0055085//transmembrane transport;GO:0009103//lipopolysaccharide biosynthetic process;GO:0009245//lipid A biosynthetic process	gi|446560670|ref|WP_000638016.1|/6.5e-57/MULTISPECIES: 4-amino-4-deoxy-L-arabinose-phosphoundecaprenol flippase subunit ArnE [Enterobacteriaceae]
lcl|CP006834.1_cds_APECO2_04325_799	657	36	95	5.79	16.61	1.52042	Up	1.02e-08	2.52e-08	[gene=APECO2_04325] [protein=hypothetical protein] [protein_id=AKK37919.1] [location=complement(915242..915898)]	-	-	GO:0008168//methyltransferase activity	GO:0032259//methylation	gi|300304385|gb|EFJ58905.1|/1.6e-123/methyltransferase domain protein [Escherichia coli MS 200-1]
lcl|CP006834.1_cds_APECO2_11465_2147	342	712	1879	232.78	667.45	1.51969	Up	3.9e-144	3.42e-143	[gene=APECO2_11465] [protein=hypothetical protein] [protein_id=AKK39244.1] [location=complement(2340901..2341242)]	-	-	-	-	gi|222033588|emb|CAP76329.1|/9.5e-56/Uncharacterized protein yebY [Escherichia coli LF82]
lcl|CP006834.1_cds_APECO2_05225_961	1290	244	643	19.44	55.67	1.51787	Up	2e-50	1.07e-49	[gene=tolA] [protein=cell envelope integrity inner membrane protein TolA] [protein_id=AKK38076.1] [location=1100653..1101942]	K03646|1|2.4e-221|772.7|elf:LF82_2276|colicin import membrane protein	GO:0016021//integral component of membrane	GO:0005215//transporter activity	GO:0006810//transport	gi|445952813|ref|WP_000030668.1|/6.6e-227/cell envelope integrity/translocation protein TolA [Escherichia coli]
lcl|CP006834.1_cds_APECO2_04990_920	207	267	702	156.41	446.8	1.5143	Up	1.01e-54	5.61e-54	[gene=APECO2_04990] [protein=hypothetical protein] [protein_id=AKK38036.1] [location=1051336..1051542]	-	GO:0016021//integral component of membrane	-	-	gi|386157228|gb|EIH13570.1|/4.0e-33/PF10725 family protein [Escherichia coli 97.0259]
lcl|CP006834.1_cds_APECO2_14775_2758	927	44	115	4.94	14.01	1.50387	Up	3.78e-10	9.93e-10	[gene=APECO2_14775] [protein=LysR family transcripitonal regulator] [protein_id=AKK39849.1] [location=complement(3012080..3013006)]	K17737|1|2.0e-39|167.9|hco:LOKO_01786|LysR family transcriptional regulator, carnitine catabolism transcriptional activator	-	GO:0003700//transcription factor activity, sequence-specific DNA binding;GO:0003677//DNA binding	GO:0006355//regulation of transcription, DNA-templated	gi|447032554|ref|WP_001109810.1|/1.0e-168/LysR family transcriptional regulator [Escherichia coli]
lcl|CP006834.1_cds_APECO2_04495_832	858	15	39	1.82	5.15	1.50063	Up	0.000304024	0.000564676	[gene=APECO2_04495] [protein=isochorismatase] [protein_id=AKK37950.1] [location=957678..958535]	K01252|1|5.3e-164|581.6|ecx:EcHS_A0646|bifunctional isochorismate lyase / aryl carrier protein [EC:3.3.2.1 6.3.2.14]	GO:0005829//cytosol;GO:0005886//plasma membrane	GO:0031177//phosphopantetheine binding;GO:0016829//lyase activity;GO:0042802//identical protein binding;GO:0047527;GO:0016765//transferase activity, transferring alkyl or aryl (other than methyl) groups;GO:0008908//isochorismatase activity;GO:0000287//magnesium ion binding	GO:0009239//enterobactin biosynthetic process	gi|446929891|ref|WP_001007147.1|/1.2e-163/isochorismatase [Escherichia coli]
lcl|CP006834.1_cds_APECO2_06910_1281	213	552	1434	312.37	881.67	1.49698	Up	4.51e-108	3.47e-107	[gene=APECO2_06910] [protein=cold-shock protein] [protein_id=AKK38390.1] [location=1423997..1424209]	K03704|1|3.1e-33|145.2|ecw:EcE24377A_1105|cold shock protein (beta-ribbon, CspA family)	GO:0005829//cytosol	GO:0003677//DNA binding;GO:0005515//protein binding	GO:0006355//regulation of transcription, DNA-templated;GO:0009409//response to cold	gi|445988635|ref|WP_000066490.1|/2.7e-32/MULTISPECIES: cold-shock protein CspG [Enterobacteriaceae]
lcl|CP006834.1_cds_APECO2_10705_2000	747	42	109	5.9	16.65	1.49674	Up	1.31e-09	3.38e-09	[gene=sufC] [protein=cysteine desulfurase] [protein_id=AKK39099.1] [location=complement(2188304..2189050)]	K09013|1|3.1e-136|489.2|ecp:ECP_1629|Fe-S cluster assembly ATP-binding protein	-	-	-	gi|446871626|ref|WP_000948882.1|/2.6e-135/MULTISPECIES: ABC transporter ATP-binding protein [Enterobacteriaceae]
lcl|CP006834.1_cds_APECO2_01295_233	684	214	555	33.01	93.02	1.49464	Up	8.05e-43	3.97e-42	[gene=APECO2_01295] [protein=hypothetical protein] [protein_id=AKK37364.1] [location=256895..257578]	K04065|1|7.8e-118|427.9|eci:UTI89_C5145|hyperosmotically inducible periplasmic protein	-	-	-	gi|26111696|gb|AAN83877.1|AE016772_55/6.6e-117/Osmotically inducible protein Y precursor [Escherichia coli CFT073]
lcl|CP006834.1_cds_APECO2_01820_336	366	132	342	40.01	112.64	1.49329	Up	5.57e-27	2.17e-26	[gene=APECO2_01820] [protein=cell division protein FtsL] [protein_id=AKK37466.1] [location=372942..373307]	K03586|1|2.7e-61|239.2|eoj:ECO26_0086|cell division protein FtsL	GO:0032153//cell division site;GO:0005887//integral component of plasma membrane	GO:0005515//protein binding	GO:0043093	gi|300420589|gb|EFK03900.1|/2.3e-60/cell division protein FtsL [Escherichia coli MS 182-1]
lcl|CP006834.1_cds_APECO2_20445_3834	621	1285	3311	219.58	614.72	1.48518	Up	4.38e-244	5.11e-243	[gene=APECO2_20445] [protein=superoxide dismutase] [protein_id=AKK40905.1] [location=complement(4198173..4198793)]	K04564|1|1.7e-116|423.3|ecm:EcSMS35_4300|superoxide dismutase, Fe-Mn family [EC:1.15.1.1]	-	GO:0046872//metal ion binding;GO:0004784//superoxide dismutase activity	GO:0019430//removal of superoxide radicals;GO:0055114//oxidation-reduction process	gi|693145724|ref|WP_032284914.1|/1.0e-116/superoxide dismutase [Escherichia coli]
lcl|CP006834.1_cds_APECO2_19350_3627	270	2142	5519	916.24	2564.94	1.48513	Up	0	0	[gene=APECO2_19350] [protein=30S ribosomal protein S15] [protein_id=AKK40699.1] [location=complement(3978307..3978576)]	K02956|1|2.1e-42|176.0|sdz:Asd1617_04453|small subunit ribosomal protein S15	GO:0022627//cytosolic small ribosomal subunit	GO:0019843//rRNA binding;GO:0003735//structural constituent of ribosome	GO:0006417//regulation of translation;GO:0006378//mRNA polyadenylation	gi|445981611|ref|WP_000059466.1|/1.8e-41/MULTISPECIES: 30S ribosomal protein S15 [Proteobacteria]
lcl|CP006834.1_cds_APECO2_15310_2865	387	1041	2677	296.65	828.83	1.48231	Up	3.49e-197	3.69e-196	[gene=APECO2_15310] [protein=FeS cluster assembly scaffold IscU] [protein_id=AKK39956.1] [location=complement(3136415..3136801)]	K04488|1|7.9e-67|257.7|ell:WFL_13490|nitrogen fixation protein NifU and related proteins	GO:0005829//cytosol	GO:0042802//identical protein binding;GO:0008198//ferrous iron binding;GO:0051537//2 iron, 2 sulfur cluster binding;GO:0051539//4 iron, 4 sulfur cluster binding;GO:0036455//iron-sulfur transferase activity	GO:0097428//protein maturation by iron-sulfur cluster transfer;GO:0006879//cellular iron ion homeostasis;GO:0044571//[2Fe-2S] cluster assembly	gi|26109302|gb|AAN81504.1|AE016764_186/3.9e-66/Hypothetical protein c3054 [Escherichia coli CFT073]
lcl|CP006834.1_cds_APECO2_09830_1833	1389	779	1995	57.53	160.07	1.47632	Up	1.37e-146	1.22e-145	[gene=APECO2_09830] [protein=succinate dehydrogenase] [protein_id=AKK38934.1] [location=complement(2013878..2015266)]	K08324|1|4.3e-240|835.1|eal:EAKF1_ch4523|succinate-semialdehyde dehydrogenase [EC:1.2.1.16 1.2.1.24]	-	GO:0016620//oxidoreductase activity, acting on the aldehyde or oxo group of donors, NAD or NADP as acceptor	GO:0055114//oxidation-reduction process	gi|586796400|ref|WP_024262219.1|/9.9e-261/succinate dehydrogenase [Escherichia coli]
lcl|CP006834.1_cds_APECO2_01460_266	933	318	813	35.43	98.41	1.47383	Up	1.08e-60	6.35e-60	[gene=APECO2_01460] [protein=homoserine kinase] [protein_id=AKK37396.1] [location=289238..290170]	K00872|1|2.9e-168|595.9|cro:ROD_00021|homoserine kinase [EC:2.7.1.39]	GO:0005737//cytoplasm	GO:0004413//homoserine kinase activity;GO:0005524//ATP binding	GO:0009088//threonine biosynthetic process;GO:0016310//phosphorylation	gi|693255881|ref|WP_032359187.1|/1.7e-176/homoserine kinase [Escherichia coli]
lcl|CP006834.1_cds_APECO2_21340_3992	432	200	511	50.51	140.21	1.47295	Up	9.41e-39	4.4e-38	[gene=APECO2_21340] [protein=D-ribose pyranase] [protein_id=AKK41061.1] [location=complement(4382416..4382847)]	K06726|1|9.7e-74|280.8|ecm:EcSMS35_4116|D-ribose pyranase [EC:5.4.99.62]	GO:0005737//cytoplasm	GO:0048029//monosaccharide binding;GO:0016872//intramolecular lyase activity	GO:0019303//D-ribose catabolic process	gi|903533420|emb|CSP94045.1|/8.3e-73/D-ribose high-affinity transport system%3B membrane-associated protein [Shigella sonnei]
lcl|CP006834.1_cds_APECO2_06420_1186	219	94	240	51.44	142.71	1.47212	Up	5.04e-19	1.68e-18	[gene=APECO2_06420] [protein=translation initiation factor IF-1] [protein_id=AKK38296.1] [location=complement(1307238..1307456)]	K02518|1|3.2e-33|145.2|eld:i02_0935|translation initiation factor IF-1	GO:0005639//integral component of nuclear inner membrane;GO:0005829//cytosol;GO:0044732//mitotic spindle pole body	GO:0005515//protein binding;GO:0016787//hydrolase activity;GO:0003743//translation initiation factor activity;GO:0043022//ribosome binding;GO:0003677//DNA binding;GO:0005524//ATP binding;GO:0019843//rRNA binding	GO:0006413//translational initiation;GO:0072766//centromere clustering at the nuclear envelope;GO:0071765//nuclear inner membrane organization;GO:0070197//meiotic attachment of telomere to nuclear envelope	gi|446962931|ref|WP_001040187.1|/2.7e-32/MULTISPECIES: translation initiation factor IF-1 [Proteobacteria]
lcl|CP006834.1_cds_APECO2_09320_1736	1002	48	122	4.97	13.71	1.46391	Up	2.56e-10	6.74e-10	[gene=APECO2_09320] [protein=glyceraldehyde-3-phosphate dehydrogenase] [protein_id=AKK38837.1] [location=complement(1893389..1894390)]	K00134|1|1.3e-185|653.7|eoc:CE10_1615|glyceraldehyde 3-phosphate dehydrogenase [EC:1.2.1.12]	-	GO:0051287//NAD binding;GO:0004365//glyceraldehyde-3-phosphate dehydrogenase (NAD+) (phosphorylating) activity;GO:0050661//NADP binding	GO:0006006//glucose metabolic process;GO:0055114//oxidation-reduction process	gi|445970806|ref|WP_000048661.1|/8.3e-185/type I glyceraldehyde-3-phosphate dehydrogenase [Escherichia coli]
lcl|CP006834.1_cds_APECO2_01855_343	1068	537	1363	52	143.39	1.46336	Up	1.77e-99	1.32e-98	[gene=murG] [protein=UDP-diphospho-muramoylpentapeptide beta-N- acetylglucosaminyltransferase] [protein_id=AKK37473.1] [location=381554..382621]	K02563|1|1.2e-194|683.7|efe:EFER_0112|UDP-N-acetylglucosamine--N-acetylmuramyl-(pentapeptide) pyrophosphoryl-undecaprenol N-acetylglucosamine transferase [EC:2.4.1.227]	GO:0005886//plasma membrane	GO:0051991;GO:0050511//undecaprenyldiphospho-muramoylpentapeptide beta-N-acetylglucosaminyltransferase activity	GO:0007049//cell cycle;GO:0008360//regulation of cell shape;GO:0071555//cell wall organization;GO:0051301//cell division;GO:0009252//peptidoglycan biosynthetic process;GO:0030259//lipid glycosylation	gi|920493992|ref|WP_052993078.1|/5.7e-200/UDP-N-acetylglucosamine--N-acetylmuramyl-(pentapeptide) pyrophosphoryl-undecaprenol N-acetylglucosamine transferase [Shigella sonnei]
lcl|CP006834.1_cds_APECO2_10160_1895	2472	34	86	1.39	3.83	1.46226	Up	1.26e-07	2.94e-07	[gene=APECO2_10160] [protein=hypothetical protein] [protein_id=AKK38995.1] [location=2073879..2076350]	K10906|1|1.9e-251|873.6|ecoh:ECRM13516_2514|exodeoxyribonuclease VIII [EC:3.1.11.-]	-	-	-	gi|727368169|ref|WP_033801927.1|/0.0e+00/exonuclease [Escherichia coli]
lcl|CP006834.1_cds_APECO2_12820_2390	1404	21	53	1.53	4.21	1.46029	Up	3.61e-05	7.25e-05	[gene=APECO2_12820] [protein=signal transduction histidine-protein kinase BaeS] [protein_id=AKK39486.1] [location=2623148..2624551]	K07642|1|2.1e-242|842.8|cko:CKO_00703|two-component system, OmpR family, sensor histidine kinase BaeS [EC:2.7.13.3]	GO:0016021//integral component of membrane;GO:0005622//intracellular	GO:0005524//ATP binding;GO:0000155//phosphorelay sensor kinase activity	GO:0000160//phosphorelay signal transduction system;GO:0023014//signal transduction by protein phosphorylation	gi|545240396|ref|WP_021539228.1|/1.1e-267/two-component sensor histidine kinase [Escherichia coli]
lcl|CP006834.1_cds_APECO2_23575_4424	678	51	129	7.94	21.82	1.45844	Up	9.15e-11	2.44e-10	[gene=APECO2_23575] [protein=methyltransferase] [protein_id=AKK41485.1] [location=complement(4859794..4860471)]	K02464|1|2.8e-128|462.6|ese:ECSF_3160|general secretion pathway protein O [EC:3.4.23.43 2.1.1.-]	GO:0016021//integral component of membrane	GO:0004190//aspartic-type endopeptidase activity;GO:0008168//methyltransferase activity	GO:0032259//methylation;GO:0006508//proteolysis	gi|446100314|ref|WP_000178169.1|/2.8e-128/methyltransferase [Escherichia coli]
lcl|CP006834.1_cds_APECO2_14560_2722	1539	32	81	2.13	5.85	1.45758	Up	2.9e-07	6.64e-07	[gene=emrB] [protein=multidrug resistance protein B] [protein_id=AKK39813.1] [location=complement(2968140..2969678)]	K07786|1|2.3e-210|736.5|sfw:WN53_13775|MFS transporter, DHA2 family, multidrug resistance protein	-	-	-	gi|949797626|ref|WP_057107908.1|/7.8e-291/multidrug resistance protein B [Escherichia coli]
lcl|CP006834.1_cds_APECO2_23700_4447	192	6273	15840	4029.21	11054.2	1.45603	Up	0	0	[gene=APECO2_23700] [protein=50S ribosomal protein L29] [protein_id=AKK41507.1] [location=4878593..4878784]	K02904|1|7.5e-26|120.6|eok:G2583_4030|large subunit ribosomal protein L29	GO:0022625//cytosolic large ribosomal subunit	GO:0003735//structural constituent of ribosome;GO:0019843//rRNA binding	GO:0006412//translation	gi|446567395|ref|WP_000644741.1|/6.3e-25/MULTISPECIES: 50S ribosomal protein L29 [Proteobacteria]
lcl|CP006834.1_cds_APECO2_21390_4002	816	2240	5656	287.02	787.4	1.45595	Up	0	0	[gene=APECO2_21390] [protein=F0F1 ATP synthase subunit A] [protein_id=AKK41071.1] [location=4394135..4394950]	K02108|1|7.5e-152|541.2|eld:i02_4257|F-type H+-transporting ATPase subunit a	GO:0016021//integral component of membrane;GO:0045263//proton-transporting ATP synthase complex, coupling factor F(o);GO:0005886//plasma membrane	GO:0046933//proton-transporting ATP synthase activity, rotational mechanism	GO:0042777	gi|446057763|ref|WP_000135618.1|/6.4e-151/MULTISPECIES: ATP synthase subunit A [Enterobacteriaceae]
lcl|CP006834.1_cds_APECO2_20645_3872	111	39	98	52.29	142.75	1.44888	Up	1.95e-08	4.76e-08	[gene=APECO2_20645] [protein=hypothetical protein] [protein_id=AKK40943.1] [location=4239648..4239758]	-	-	-	-	gi|660073311|gb|KEL68868.1|/1.1e-10/hypothetical protein AB08_2747 [Escherichia coli 5-366-08_S1_C1]
lcl|CP006834.1_cds_APECO2_14095_2638	552	484	1213	93.78	255.35	1.44512	Up	4.04e-87	2.8e-86	[gene=APECO2_14095] [protein=peptidase S10] [protein_id=AKK39732.1] [location=2903984..2904535]	K07320|1|5.3e-24|115.9|eoc:CE10_2716|ribosomal protein L3 glutamine methyltransferase [EC:2.1.1.298]	-	GO:0004519//endonuclease activity	GO:0090305//nucleic acid phosphodiester bond hydrolysis	gi|67476534|sp|P0A8B2.1|YFCN_ECOLI/8.3e-102/RecName: Full=UPF0115 protein YfcN
lcl|CP006834.1_cds_APECO2_08840_1646	753	1540	3852	214.67	583.41	1.44239	Up	1.31e-271	1.6e-270	[gene=APECO2_08840] [protein=fumarate/nitrate reduction transcriptional regulator] [protein_id=AKK38751.1] [location=complement(1799837..1800589)]	K01420|1|8.8e-139|497.7|ect:ECIAI39_1683|CRP/FNR family transcriptional regulator, anaerobic regulatory protein	GO:0005829//cytosol	GO:0046872//metal ion binding;GO:0003677//DNA binding;GO:0051539//4 iron, 4 sulfur cluster binding;GO:0003700//transcription factor activity, sequence-specific DNA binding	GO:0009061//anaerobic respiration;GO:0006355//regulation of transcription, DNA-templated;GO:0071731//response to nitric oxide	gi|291324516|gb|EFE63938.1|/7.5e-138/CRP/FNR family transcriptional regulator [Escherichia coli B088]
lcl|CP006834.1_cds_APECO2_23000_4311	1071	140	350	13.52	36.71	1.44108	Up	2.97e-26	1.14e-25	[gene=ugpC] [protein=glycerol-3-phosphate ABC transporter ATP-binding protein] [protein_id=AKK41372.1] [location=4735111..4736181]	K05816|1|1.6e-197|693.3|ese:ECSF_3267|sn-glycerol 3-phosphate transport system ATP-binding protein [EC:3.6.3.20]	GO:0043190//ATP-binding cassette (ABC) transporter complex	GO:0015430//glycerol-3-phosphate-transporting ATPase activity;GO:0005524//ATP binding	GO:0055085//transmembrane transport;GO:0001407//glycerophosphodiester transport;GO:0008643//carbohydrate transport;GO:0015794//glycerol-3-phosphate transport	gi|446830572|ref|WP_000907828.1|/5.2e-201/glycerol-3-phosphate ABC transporter ATP-binding protein [Escherichia coli]
lcl|CP006834.1_cds_APECO2_19110_3580	1332	740	1845	57.05	154.55	1.43777	Up	1.61e-130	1.35e-129	[gene=APECO2_19110] [protein=membrane protein] [protein_id=AKK40652.1] [location=complement(3928704..3930035)]	K03837|1|9.9e-77|292.4|ftn:FTN_0176|serine transporter	GO:0016021//integral component of membrane;GO:0005886//plasma membrane	-	GO:0006810//transport	gi|446323750|ref|WP_000401605.1|/4.1e-248/transporter [Escherichia coli]
lcl|CP006834.1_cds_APECO2_08435_1568	1596	251	626	16.08	43.56	1.43774	Up	1.68e-45	8.54e-45	[gene=APECO2_08435] [protein=anthranilate phosphoribosyltransferase] [protein_id=AKK38674.1] [location=complement(1712149..1713744)]	K13497|1|4.8e-304|1047.7|ecz:ECS88_1398|anthranilate synthase/phosphoribosyltransferase [EC:4.1.3.27 2.4.2.18]	-	GO:0004048//anthranilate phosphoribosyltransferase activity;GO:0000287//magnesium ion binding;GO:0016829//lyase activity	GO:0008652//cellular amino acid biosynthetic process;GO:0006541//glutamine metabolic process;GO:0000162//tryptophan biosynthetic process	gi|446686201|ref|WP_000763547.1|/1.4e-303/bifunctional glutamine amidotransferase/anthranilate phosphoribosyltransferase [Escherichia coli]
lcl|CP006834.1_cds_APECO2_15305_2864	324	588	1465	204.27	552.97	1.43672	Up	6.32e-104	4.84e-103	[gene=iscA] [protein=iron-sulfur cluster assembly protein] [protein_id=AKK39955.1] [location=complement(3136075..3136398)]	K13628|1|2.0e-55|219.5|ecoi:ECOPMV1_02713|iron-sulfur cluster assembly protein	GO:0005829//cytosol	GO:0008198//ferrous iron binding;GO:0005515//protein binding;GO:0051537//2 iron, 2 sulfur cluster binding;GO:0034986//iron chaperone activity;GO:0051539//4 iron, 4 sulfur cluster binding;GO:0005198//structural molecule activity	GO:0097428//protein maturation by iron-sulfur cluster transfer;GO:0016226//iron-sulfur cluster assembly	gi|26109301|gb|AAN81503.1|AE016764_185/1.7e-54/Protein yfhF [Escherichia coli CFT073]
lcl|CP006834.1_cds_APECO2_04405_815	249	30.59	76.07	14.38	38.85	1.43385	Up	6.68e-07	1.5e-06	[gene=APECO2_04405] [protein=membrane protein] [protein_id=AKK41733.1] [location=complement(936474..936722)]	-	GO:0016021//integral component of membrane	-	-	gi|446605172|ref|WP_000682518.1|/3.4e-39/MULTISPECIES: membrane protein [Enterobacteriaceae]
lcl|CP006834.1_cds_APECO2_09365_1744	225	276	686	146.24	394.93	1.43326	Up	1.89e-49	1e-48	[gene=APECO2_09365] [protein=hypothetical protein] [protein_id=AKK38845.1] [location=1902328..1902552]	K09794|1|1.0e-34|150.2|elw:ECW_m1554|uncharacterized protein	-	-	-	gi|331038798|gb|EGI11018.1|/8.8e-34/conserved hypothetical protein [Escherichia coli H736]
lcl|CP006834.1_cds_APECO2_15540_2911	1623	151	375	9.51	25.65	1.43144	Up	9.42e-28	3.71e-27	[gene=APECO2_15540] [protein=L-aspartate oxidase] [protein_id=AKK40002.1] [location=3186615..3188237]	K00278|1|1.5e-297|1026.2|cfd:CFNIH1_24275|L-aspartate oxidase [EC:1.4.3.16]	GO:0005737//cytoplasm	GO:0044318//L-aspartate:fumarate oxidoreductase activity;GO:0008734//L-aspartate oxidase activity	GO:0009435//NAD biosynthetic process;GO:0055114//oxidation-reduction process	gi|447017260|ref|WP_001094516.1|/0.0e+00/L-aspartate oxidase [Escherichia coli]
lcl|CP006834.1_cds_APECO2_11410_2136	882	2320	5756	274.06	738.77	1.43063	Up	0	0	[gene=APECO2_11410] [protein=heat shock protein HtpX] [protein_id=AKK39233.1] [location=complement(2329232..2330113)]	K03799|1|5.3e-159|565.1|sfn:SFy_2006|heat shock protein HtpX [EC:3.4.24.-]	-	-	-	gi|446907261|ref|WP_000984517.1|/4.5e-158/MULTISPECIES: protease HtpX [Enterobacteriaceae]
lcl|CP006834.1_cds_APECO2_16030_2997	1134	21	52	1.91	5.14	1.4282	Up	5.49e-05	0.000109062	[gene=APECO2_16030] [protein=NADH:flavorubredoxin oxidoreductase] [protein_id=AKK40087.1] [location=3278912..3280045]	K12265|1|9.6e-206|720.7|eck:EC55989_2973|nitric oxide reductase FlRd-NAD(+) reductase [EC:1.18.1.-]	GO:0005737//cytoplasm	GO:0016731//oxidoreductase activity, acting on iron-sulfur proteins as donors, NAD or NADP as acceptor	GO:0055114//oxidation-reduction process	gi|445986865|ref|WP_000064720.1|/7.2e-209/NADH:flavorubredoxin oxidoreductase [Escherichia coli]
lcl|CP006834.1_cds_APECO2_06280_1159	846	28	69	3.45	9.25	1.42286	Up	3.54e-06	7.62e-06	[gene=APECO2_06280] [protein=putrescine/spermidine ABC transporter permease] [protein_id=AKK38269.1] [location=1278191..1279036]	K11074|1|1.1e-153|547.4|ecv:APECO1_1236|putrescine transport system permease protein	GO:0043190//ATP-binding cassette (ABC) transporter complex	GO:0004585//ornithine carbamoyltransferase activity;GO:0015594	GO:0006591//ornithine metabolic process;GO:0015847//putrescine transport	gi|26107280|gb|AAN79463.1|AE016758_67/9.3e-153/Putrescine transport system permease protein potI [Escherichia coli CFT073]
lcl|CP006834.1_cds_APECO2_01960_364	765	199	491	27.28	73.14	1.42282	Up	1.7e-35	7.59e-35	[gene=pdhR] [protein=transcriptional regulator] [protein_id=AKK37494.1] [location=403997..404761]	K05799|1|2.3e-126|456.4|ebt:EBL_c32420|GntR family transcriptional regulator, transcriptional repressor for pyruvate dehydrogenase complex	-	GO:0003700//transcription factor activity, sequence-specific DNA binding;GO:0003677//DNA binding;GO:0004148//dihydrolipoyl dehydrogenase activity	GO:0006355//regulation of transcription, DNA-templated;GO:0055114//oxidation-reduction process	gi|919053982|ref|WP_052658280.1|/1.9e-136/transcriptional regulator PdhR, partial [Escherichia coli]
lcl|CP006834.1_cds_APECO2_06915_1282	264	88	217	38.63	103.51	1.42198	Up	1.51e-16	4.82e-16	[gene=APECO2_06915] [protein=cold-shock protein] [protein_id=AKK38391.1] [location=1424350..1424613]	-	-	-	-	gi|26107409|gb|AAN79592.1|AE016758_196/1.6e-42/Sfa protein [Escherichia coli CFT073]
lcl|CP006834.1_cds_APECO2_04760_885	1878	82	202	4.45	11.9	1.41908	Up	1.75e-15	5.4e-15	[gene=APECO2_04760] [protein=rhomboid family protein] [protein_id=AKK38003.1] [location=1008840..1010717]	K19225|1|9.5e-25|120.2|bacw:QR42_11205|rhomboid protease GluP [EC:3.4.21.105]	GO:0016021//integral component of membrane	GO:0004252//serine-type endopeptidase activity	GO:0006508//proteolysis	gi|486241720|ref|WP_001561633.1|/0.0e+00/rhomboid family intramembrane serine protease [Escherichia coli]
lcl|CP006834.1_cds_APECO2_13505_2522	1644	22	54	1.37	3.65	1.41372	Up	4.42e-05	8.84e-05	[gene=APECO2_13505] [protein=multidrug ABC transporter ATP-binding protein] [protein_id=AKK39617.1] [location=complement(2769802..2771445)]	K06159|1|4.1e-290|1001.5|cko:CKO_00563|putative ATP-binding cassette transporter	GO:0005886//plasma membrane;GO:0016021//integral component of membrane	GO:0015197//peptide transporter activity;GO:0042626//ATPase activity, coupled to transmembrane movement of substances;GO:0005524//ATP binding	GO:0055085//transmembrane transport;GO:0042884;GO:0008152//metabolic process;GO:0046677//response to antibiotic	gi|446344356|ref|WP_000422211.1|/1.0e-310/MULTISPECIES: multidrug ABC transporter ATP-binding protein [Escherichia]
lcl|CP006834.1_cds_APECO2_10680_1995	237	14932	36503	7438.38	19756.8	1.40929	Up	0	0	[gene=APECO2_10680] [protein=murein lipoprotein] [protein_id=AKK39094.1] [location=2183960..2184196]	K06078|1|1.4e-34|149.8|ecw:EcE24377A_1893|murein lipoprotein	-	-	-	gi|684118498|gb|KFZ99935.1|/5.8e-36/hypothetical protein DP20_3794 [Shigella flexneri]
lcl|CP006834.1_cds_APECO2_21330_3990	966	356	868	38.25	101.34	1.40567	Up	2.34e-60	1.37e-59	[gene=rbsC] [protein=ribose ABC transporter permease] [protein_id=AKK41059.1] [location=complement(4379933..4380898)]	K10440|1|4.5e-172|608.6|ecw:EcE24377A_4266|ribose transport system permease protein	GO:0005886//plasma membrane;GO:0016021//integral component of membrane	GO:0015407	GO:0015749//monosaccharide transport	gi|446134003|ref|WP_000211858.1|/3.9e-171/MULTISPECIES: ribose ABC transporter permease [Proteobacteria]
lcl|CP006834.1_cds_APECO2_23215_4352	894	71	173	8.27	21.89	1.40431	Up	2.86e-13	8.23e-13	[gene=APECO2_23215] [protein=transposase] [protein_id=AKK41413.1] [location=complement(4786346..4787239)]	-	-	-	-	gi|445961216|ref|WP_000039071.1|/2.8e-168/transposase [Escherichia coli]
lcl|CP006834.1_cds_APECO2_13210_2464	669	1918	4671	302.87	801.41	1.40384	Up	0	0	[gene=APECO2_13210] [protein=GTP cyclohydrolase I] [protein_id=AKK39559.1] [location=complement(2708276..2708944)]	K01495|1|1.6e-120|436.8|elh:ETEC_2288|GTP cyclohydrolase I [EC:3.5.4.16]	GO:0005829//cytosol;GO:0043234//protein complex	GO:0003934//GTP cyclohydrolase I activity;GO:0008270//zinc ion binding;GO:0005525//GTP binding	GO:0046654//tetrahydrofolate biosynthetic process;GO:0006729//tetrahydrobiopterin biosynthetic process;GO:0006730//one-carbon metabolic process;GO:0035998//7,8-dihydroneopterin 3'-triphosphate biosynthetic process;GO:0008616//queuosine biosynthetic process	gi|447062357|ref|WP_001139613.1|/1.4e-119/MULTISPECIES: GTP cyclohydrolase I FolE [Proteobacteria]
lcl|CP006834.1_cds_APECO2_03335_610	1587	28	68	1.8	4.76	1.40296	Up	5.32e-06	1.13e-05	[gene=APECO2_03335] [protein=propionate catabolism operon regulatory protein PrpR] [protein_id=AKK37732.1] [location=complement(709378..710964)]	K02688|1|4.8e-288|994.6|eoj:ECO26_0368|transcriptional regulator, propionate catabolism operon regulatory protein	GO:0005737//cytoplasm	GO:0000156//phosphorelay response regulator activity;GO:0043565//sequence-specific DNA binding;GO:0005524//ATP binding;GO:0008134//transcription factor binding	GO:0000160//phosphorelay signal transduction system;GO:0006355//regulation of transcription, DNA-templated;GO:0019629//propionate catabolic process, 2-methylcitrate cycle	gi|446863784|ref|WP_000941040.1|/1.2e-297/propionate catabolism operon regulatory protein PrpR [Escherichia coli]
lcl|CP006834.1_cds_APECO2_17840_3341	390	120	292	33.91	89.64	1.40243	Up	2.48e-21	8.67e-21	[gene=APECO2_17840] [protein=transposase] [protein_id=AKK40422.1] [location=complement(3663871..3664260)]	K07483|1|9.4e-68|260.8|ecoa:APECO78_02480|transposase	-	GO:0004803//transposase activity;GO:0003677//DNA binding	GO:0006313//transposition, DNA-mediated	gi|485668003|ref|WP_001309176.1|/8.0e-67/MULTISPECIES: transposase [Enterobacteriaceae]
lcl|CP006834.1_cds_APECO2_21680_4057	414	137	333	36.25	95.73	1.40099	Up	4.53e-24	1.68e-23	[gene=APECO2_21680] [protein=heat shock protein IbpA] [protein_id=AKK41124.1] [location=4453408..4453821]	K04080|1|2.3e-72|276.2|ecol:LY180_19100|molecular chaperone IbpA	GO:0005829//cytosol	GO:0042802//identical protein binding	GO:0050821//protein stabilization;GO:0009408//response to heat	gi|26110858|gb|AAN83042.1|AE016769_157/1.9e-71/16 kDa heat shock protein A [Escherichia coli CFT073]
lcl|CP006834.1_cds_APECO2_05920_1090	1107	597	1446	55.7	146.58	1.39594	Up	2.48e-98	1.83e-97	[gene=APECO2_05920] [protein=membrane protein] [protein_id=AKK38201.1] [location=complement(1204090..1205196)]	K01992|1|3.6e-197|692.2|senc:SEET0819_11010|ABC-2 type transport system permease protein	GO:0005887//integral component of plasma membrane	GO:0016787//hydrolase activity;GO:0015562//efflux transmembrane transporter activity	GO:0006974//cellular response to DNA damage stimulus;GO:0055085//transmembrane transport	gi|919033592|ref|WP_052656924.1|/1.2e-205/hypothetical protein, partial [Escherichia coli]
lcl|CP006834.1_cds_APECO2_16275_3046	909	170	410	19.46	50.99	1.3897	Up	6.22e-29	2.5e-28	[gene=APECO2_16275] [protein=sulfate adenylyltransferase subunit 2] [protein_id=AKK40136.1] [location=complement(3325206..3326114)]	K00957|1|1.4e-167|593.6|ced:LH89_17155|sulfate adenylyltransferase subunit 2 [EC:2.7.7.4]	-	-	-	gi|928826039|ref|WP_053885437.1|/7.1e-175/sulfate adenylyltransferase [Escherichia coli]
lcl|CP006834.1_cds_APECO2_16185_3028	1365	17	41	1.28	3.35	1.38802	Up	0.000458832	0.000839539	[gene=APECO2_16185] [protein=transporter] [protein_id=AKK40118.1] [location=3310662..3312026]	K03299|1|2.5e-200|703.0|sfw:WN53_16775|gluconate:H+ symporter, GntP family	GO:0005887//integral component of plasma membrane	GO:0015128//gluconate transmembrane transporter activity	GO:0035429//gluconate transmembrane transport	gi|446026577|ref|WP_000104432.1|/2.9e-249/permease [Escherichia coli]
lcl|CP006834.1_cds_APECO2_02160_403	2190	18	43	0.83	2.17	1.38651	Up	0.000367034	0.000677063	[gene=APECO2_02160] [protein=ferrichrome outer membrane transporter] [protein_id=AKK37533.1] [location=450889..453078]	K02014|1|0.0e+00|1480.7|ecoa:APECO78_04190|iron complex outermembrane recepter protein	GO:0009279//cell outer membrane	GO:0004872//receptor activity;GO:0005506//iron ion binding	GO:0015891//siderophore transport	gi|446046521|ref|WP_000124376.1|/0.0e+00/ferrichrome outer membrane transporter [Escherichia coli]
lcl|CP006834.1_cds_APECO2_05610_1029	1926	53	127	2.8	7.29	1.38049	Up	6.85e-10	1.79e-09	[gene=APECO2_05610] [protein=terminase] [protein_id=AKK38143.1] [location=1150892..1152817]	-	-	-	-	gi|518681279|ref|WP_019842972.1|/0.0e+00/terminase [Escherichia coli]
lcl|CP006834.1_cds_APECO2_22985_4308	1317	52.63	125.89	4.1	10.67	1.37986	Up	8.47e-10	2.21e-09	[gene=APECO2_22985] [protein=glycerol-3-phosphate ABC transporter substrate-binding protein] [protein_id=AKK41369.1] [location=4731888..4733204]	K05813|1|9.4e-237|823.9|spt:SPA3409|sn-glycerol 3-phosphate transport system substrate-binding protein	GO:0055052//ATP-binding cassette (ABC) transporter complex, substrate-binding subunit-containing;GO:0030288//outer membrane-bounded periplasmic space	GO:0005215//transporter activity	GO:0015794//glycerol-3-phosphate transport;GO:0001407//glycerophosphodiester transport	gi|915953799|ref|WP_050939126.1|/3.7e-257/glycerol-3-phosphate ABC transporter substrate-binding protein [Escherichia coli]
lcl|CP006834.1_cds_APECO2_06645_1229	1089	32784.5	78458.5	3111.15	8089.49	1.3786	Up	0	0	[gene=APECO2_06645] [protein=outer membrane phosphoporin protein E] [protein_id=AKK38339.1] [location=complement(1366057..1367145)]	K09476|1|3.3e-211|738.8|eum:ECUMN_1123|outer membrane pore protein F	GO:0009279//cell outer membrane;GO:0046930//pore complex	GO:0015075//ion transmembrane transporter activity;GO:0042912;GO:0015288//porin activity;GO:0015238//drug transmembrane transporter activity	GO:0034220//ion transmembrane transport;GO:0006855//drug transmembrane transport;GO:0043213//bacteriocin transport	gi|446900661|ref|WP_000977917.1|/2.8e-210/MULTISPECIES: phosphoporin protein E [Escherichia]
lcl|CP006834.1_cds_APECO2_12010_2251	738	339	811	48.27	125.46	1.37803	Up	6.66e-55	3.73e-54	[gene=fliP] [protein=flagellar biosynthesis protein FliP] [protein_id=AKK39347.1] [location=2439581..2440318]	K02419|1|7.8e-132|474.6|elr:ECO55CA74_11545|flagellar biosynthetic protein FliP	GO:0005886//plasma membrane;GO:0016021//integral component of membrane;GO:0009425//bacterial-type flagellum basal body	-	GO:0009306//protein secretion;GO:0044781	gi|447176185|ref|WP_001253441.1|/6.7e-131/MULTISPECIES: flagellar biosynthetic protein FliP [Enterobacteriaceae]
lcl|CP006834.1_cds_APECO2_08360_1554	1254	186	445	15.26	39.66	1.37793	Up	6.85e-31	2.84e-30	[gene=APECO2_08360] [protein=voltage-gated potassium channel] [protein_id=AKK38660.1] [location=complement(1700039..1701292)]	K10716|1|1.0e-232|810.4|ebl:ECD_01224|voltage-gated potassium channel	GO:0016021//integral component of membrane	-	GO:0006813//potassium ion transport	gi|291324382|gb|EFE63804.1|/3.9e-232/voltage-gated potassium channel [Escherichia coli B088]
lcl|CP006834.1_cds_APECO2_24295_4552	594	735	1758	131.68	342.2	1.3778	Up	7.77e-117	6.25e-116	[gene=APECO2_24295] [protein=transcriptional regulator] [protein_id=AKK41610.1] [location=complement(4990102..4990695)]	K09823|1|2.1e-111|406.4|ecp:ECP_4264|Fur family transcriptional regulator, zinc uptake regulator	-	-	-	gi|331041286|gb|EGI13439.1|/1.8e-110/zinc uptake regulation protein [Escherichia coli M605]
lcl|CP006834.1_cds_APECO2_13335_2489	1335	166	397	12.77	33.18	1.37756	Up	1.02e-27	4.01e-27	[gene=APECO2_13335] [protein=peptide ABC transporter substrate-binding protein] [protein_id=AKK39584.1] [location=2737589..2738923]	K13893|1|2.6e-234|815.8|cko:CKO_00601|microcin C transport system substrate-binding protein	GO:0043190//ATP-binding cassette (ABC) transporter complex	-	GO:0055085//transmembrane transport	gi|919565606|ref|WP_052870009.1|/3.5e-255/antibiotic ABC transporter substrate-binding protein, partial [Escherichia coli]
lcl|CP006834.1_cds_APECO2_03230_589	588	415	992	75.16	195.2	1.37692	Up	1.13e-66	6.91e-66	[gene=APECO2_03230] [protein=BetI family transcriptional regulator] [protein_id=AKK37711.1] [location=complement(683360..683947)]	K02167|1|5.5e-104|381.7|ecoi:ECOPMV1_00316|TetR/AcrR family transcriptional regulator, transcriptional repressor of bet genes	-	GO:0003677//DNA binding;GO:0003700//transcription factor activity, sequence-specific DNA binding	GO:0019285//glycine betaine biosynthetic process from choline;GO:0045892//negative regulation of transcription, DNA-templated	gi|115511718|gb|ABI99792.1|/4.7e-103/regulatory protein BetI [Escherichia coli APEC O1]
lcl|CP006834.1_cds_APECO2_08175_1522	1455	522	1247	36.75	95.4	1.37625	Up	2.9e-83	1.96e-82	[gene=hemA] [protein=glutamyl-tRNA reductase] [protein_id=AKK38628.1] [location=1657746..1659200]	K02492|1|2.7e-221|772.7|cko:CKO_01274|glutamyl-tRNA reductase [EC:1.2.1.70]	-	GO:0050661//NADP binding;GO:0008883//glutamyl-tRNA reductase activity	GO:0006782//protoporphyrinogen IX biosynthetic process;GO:0055114//oxidation-reduction process	gi|26107934|gb|AAN80133.1|AE016759_407/2.8e-266/Glutamyl-tRNA reductase [Escherichia coli CFT073]
lcl|CP006834.1_cds_APECO2_23365_4382	405	18	43	4.88	12.66	1.37532	Up	0.000367034	0.00067737	[gene=APECO2_23365] [protein=hypothetical protein] [protein_id=AKK41443.1] [location=4819748..4820152]	-	-	-	GO:0006355//regulation of transcription, DNA-templated	gi|606316|gb|AAA58179.1|/2.4e-66/ORF_f134; gtg start [Escherichia coli str. K-12 substr. MG1655]
lcl|CP006834.1_cds_APECO2_10205_1903	348	705	1683	226.05	586.31	1.37502	Up	1.35e-111	1.05e-110	[gene=APECO2_10205] [protein=membrane protein] [protein_id=AKK39003.1] [location=2082804..2083151]	-	-	-	-	gi|564904744|gb|ETE05188.1|/6.7e-57/membrane protein [Escherichia coli LAU-EC8]
lcl|CP006834.1_cds_APECO2_13465_2514	450	460	1097	111.11	287.9	1.37358	Up	2.84e-73	1.83e-72	[gene=napB] [protein=nitrate reductase cytochrome C550 subunit] [protein_id=AKK39609.1] [location=complement(2761664..2762113)]	K02568|1|2.8e-84|315.8|ecs:ECs3092|cytochrome c-type protein NapB	GO:0042597//periplasmic space	GO:0046872//metal ion binding;GO:0016491//oxidoreductase activity	GO:0009061//anaerobic respiration	gi|12516535|gb|AAG57338.1|AE005452_11/2.4e-83/cytochrome c-type protein [Escherichia coli O157:H7 str. EDL933]
lcl|CP006834.1_cds_APECO2_02490_461	741	130	310	18.43	47.75	1.37344	Up	6.77e-22	2.41e-21	[gene=APECO2_02490] [protein=DNA polymerase III subunit epsilon] [protein_id=AKK37589.1] [location=519472..520212]	K02342|1|1.3e-129|467.2|ses:SARI_02738|DNA polymerase III subunit epsilon [EC:2.7.7.7]	-	GO:0003887//DNA-directed DNA polymerase activity;GO:0003677//DNA binding	GO:0006260//DNA replication;GO:0071897//DNA biosynthetic process	gi|446048415|ref|WP_000126270.1|/4.5e-135/MULTISPECIES: DNA polymerase III subunit epsilon [Enterobacteriaceae]
lcl|CP006834.1_cds_APECO2_21210_3973	2022	164	390	8.25	21.32	1.36974	Up	5.01e-27	1.95e-26	[gene=APECO2_21210] [protein=ATP-dependent DNA helicase Rep] [protein_id=AKK41042.1] [location=complement(4354210..4356231)]	K03656|1|0.0e+00|1284.2|cko:CKO_00120|ATP-dependent DNA helicase Rep [EC:3.6.4.12]	-	GO:0004003//ATP-dependent DNA helicase activity;GO:0008408//3'-5' exonuclease activity;GO:0005524//ATP binding;GO:0003697//single-stranded DNA binding	GO:0090305//nucleic acid phosphodiester bond hydrolysis;GO:0006268//DNA unwinding involved in DNA replication	gi|331072434|gb|EGI43766.1|/0.0e+00/ATP-dependent DNA helicase Rep [Escherichia coli H591]
lcl|CP006834.1_cds_APECO2_15955_2982	186	1294	3077	864.51	2233.52	1.36936	Up	3.82e-201	4.08e-200	[gene=APECO2_15955] [protein=carbon storage regulator] [protein_id=AKK40072.1] [location=complement(3263961..3264146)]	K03563|1|1.6e-25|119.4|sene:IA1_13505|carbon storage regulator	GO:0005829//cytosol	GO:0048027//mRNA 5'-UTR binding	GO:0045719//negative regulation of glycogen biosynthetic process;GO:0006402//mRNA catabolic process;GO:0045947//negative regulation of translational initiation	gi|446829230|ref|WP_000906486.1|/1.4e-24/MULTISPECIES: carbon storage regulator [Proteobacteria]
lcl|CP006834.1_cds_APECO2_03085_561	1644	72	171	4.47	11.54	1.3683	Up	1.13e-12	3.21e-12	[gene=APECO2_03085] [protein=hypothetical protein] [protein_id=AKK37683.1] [location=complement(647242..648885)]	-	GO:0009289//pilus	-	-	gi|431144840|gb|ELE46534.1|/0.0e+00/receptor [Escherichia coli KTE66]
lcl|CP006834.1_cds_APECO2_21425_4009	420	11872	28205	3091.96	7981.13	1.36807	Up	0	0	[gene=atpC] [protein=F0F1 ATP synthase subunit epsilon] [protein_id=AKK41078.1] [location=4400214..4400633]	K02114|1|7.5e-71|271.2|eih:ECOK1_4180|F-type H+-transporting ATPase subunit epsilon	GO:0045261//proton-transporting ATP synthase complex, catalytic core F(1);GO:0005886//plasma membrane	GO:0046961//proton-transporting ATPase activity, rotational mechanism;GO:0005515//protein binding;GO:0046933//proton-transporting ATP synthase activity, rotational mechanism;GO:0005524//ATP binding	GO:0042777	gi|26110904|gb|AAN83088.1|AE016769_203/1.9e-74/Hypothetical protein c4656 [Escherichia coli CFT073]
lcl|CP006834.1_cds_APECO2_08350_1552	330	88	209	29.95	77.28	1.36754	Up	3.64e-15	1.12e-14	[gene=APECO2_08350] [protein=dsDNA-mimic protein] [protein_id=AKK38658.1] [location=complement(1697844..1698173)]	K09901|1|5.7e-58|228.0|elx:CDCO157_1677|uncharacterized protein	-	GO:0005515//protein binding	-	gi|355419924|gb|AER84121.1|/4.9e-57/dsDNA-mimic protein [Escherichia coli str. 'clone D i2']
lcl|CP006834.1_cds_APECO2_12135_2273	1263	338	801	27.52	70.87	1.36469	Up	1.85e-53	1.02e-52	[gene=APECO2_12135] [protein=integrase] [protein_id=AKK39369.1] [location=2461590..2462852]	K14260|1|9.6e-13|79.7|lhk:LHK_02491|alanine-synthesizing transaminase [EC:2.6.1.66 2.6.1.2];K11903|2|8.1e-12|76.6|sens:Q786_15120|type VI secretion system secreted protein Hcp	-	GO:0003677//DNA binding	GO:0015074//DNA integration;GO:0006310//DNA recombination	gi|446402307|ref|WP_000480162.1|/2.4e-245/integrase [Escherichia coli]
lcl|CP006834.1_cds_APECO2_11670_2187	393	79	187	22.13	56.92	1.36293	Up	1.17e-13	3.41e-13	[gene=APECO2_11670] [protein=flagellar protein flhE] [protein_id=AKK39283.1] [location=complement(2379382..2379774)]	K03516|1|8.0e-67|257.7|eab:ECABU_c21390|flagellar protein FlhE	-	-	-	gi|331079600|gb|EGI50797.1|/1.4e-66/flagellar protein FlhE [Escherichia coli H299]
lcl|CP006834.1_cds_APECO2_24265_4546	873	235	556	28.06	72.13	1.36208	Up	1.54e-37	7.1e-37	[gene=ubiA] [protein=4-hydroxybenzoate polyprenyltransferase] [protein_id=AKK41604.1] [location=4983630..4984502]	K03179|1|3.6e-160|568.9|efe:EFER_4131|4-hydroxybenzoate polyprenyltransferase [EC:2.5.1.39]	GO:0005886//plasma membrane;GO:0016021//integral component of membrane	GO:0008412//4-hydroxybenzoate octaprenyltransferase activity	GO:0006744//ubiquinone biosynthetic process	gi|693035210|ref|WP_032209688.1|/1.6e-163/4-hydroxybenzoate octaprenyltransferase [Escherichia coli]
lcl|CP006834.1_cds_APECO2_16565_3104	918	197	466	22.32	57.37	1.36196	Up	1.01e-31	4.29e-31	[gene=APECO2_16565] [protein=transcriptional regulator] [protein_id=AKK40193.1] [location=complement(3392712..3393629)]	K03566|1|1.8e-170|603.2|ell:WFL_14745|LysR family transcriptional regulator, glycine cleavage system transcriptional activator	GO:0005737//cytoplasm	GO:0001131;GO:0003677//DNA binding	GO:0006355//regulation of transcription, DNA-templated	gi|445966546|ref|WP_000044401.1|/1.5e-169/MULTISPECIES: glycine cleavage system transcriptional activator [Proteobacteria]
lcl|CP006834.1_cds_APECO2_22380_4194	213	7374	17430	4172.86	10716.6	1.36074	Up	0	0	[gene=APECO2_22380] [protein=cold-shock protein] [protein_id=AKK41258.1] [location=complement(4600809..4601021)]	K03704|1|1.8e-33|146.0|kph:KPNIH24_25300|cold shock protein (beta-ribbon, CspA family)	-	-	-	gi|218362884|emb|CAR00518.1|/9.2e-33/conserved hypothetical protein [Escherichia coli IAI1]
lcl|CP006834.1_cds_APECO2_12090_2266	1359	47	111	3.55	9.11	1.35963	Up	1.2e-08	2.96e-08	[gene=APECO2_12090] [protein=sensor histidine kinase] [protein_id=AKK39362.1] [location=complement(2454371..2455729)]	K02484|1|6.2e-252|874.4|eoj:ECO26_2852|two-component system, OmpR family, sensor kinase [EC:2.7.13.3]	GO:0016021//integral component of membrane;GO:0005622//intracellular	GO:0005524//ATP binding;GO:0000155//phosphorelay sensor kinase activity	GO:0000160//phosphorelay signal transduction system;GO:0018106//peptidyl-histidine phosphorylation;GO:0023014//signal transduction by protein phosphorylation	gi|446749529|ref|WP_000826785.1|/4.8e-252/two-component sensor histidine kinase [Escherichia coli]
lcl|CP006834.1_cds_APECO2_09560_1780	846	130	307	16.04	41.16	1.35957	Up	2.18e-21	7.66e-21	[gene=APECO2_09560] [protein=N-hydroxyarylamine O-acetyltransferase] [protein_id=AKK38881.1] [location=1943111..1943956]	K00675|1|4.4e-163|578.6|ebl:ECD_01421|N-hydroxyarylamine O-acetyltransferase [EC:2.3.1.118]	-	GO:0046990//N-hydroxyarylamine O-acetyltransferase activity	GO:0008152//metabolic process	gi|446110057|ref|WP_000187912.1|/8.6e-167/N-hydroxyarylamine O-acetyltransferase [Escherichia coli]
lcl|CP006834.1_cds_APECO2_10560_1973	348	609	1438	195.27	500.96	1.35923	Up	5.4e-94	3.92e-93	[gene=APECO2_10560] [protein=glutaredoxin] [protein_id=AKK39072.1] [location=complement(2160294..2160641)]	K07390|1|1.7e-60|236.5|eal:EAKF1_ch4396|monothiol glutaredoxin	-	-	-	gi|446030317|ref|WP_000108172.1|/1.4e-59/MULTISPECIES: glutaredoxin [Proteobacteria]
lcl|CP006834.1_cds_APECO2_09685_1804	1158	53	125	4.72	12.1	1.35815	Up	1.51e-09	3.88e-09	[gene=APECO2_09685] [protein=radical SAM protein] [protein_id=AKK38905.1] [location=complement(1980347..1981504)]	K06871|1|7.5e-230|800.8|ese:ECSF_1404|uncharacterized protein	-	GO:0051539//4 iron, 4 sulfur cluster binding;GO:0046872//metal ion binding;GO:0016491//oxidoreductase activity	GO:0055114//oxidation-reduction process	gi|485683190|ref|WP_001317828.1|/1.7e-229/anaerobic sulfatase maturase [Escherichia coli]
lcl|CP006834.1_cds_APECO2_10330_1928	930	126	297	14.08	36.07	1.35715	Up	1.1e-20	3.81e-20	[gene=APECO2_10330] [protein=DNA-binding protein] [protein_id=AKK39027.1] [location=2109539..2110468]	K10748|1|3.4e-156|555.8|efe:EFER_1427|DNA replication terminus site-binding protein	-	-	-	gi|331079330|gb|EGI50527.1|/5.0e-176/DNA replication terminus site-binding protein [Escherichia coli H299]
lcl|CP006834.1_cds_APECO2_15810_2958	159	31	73	25.28	64.67	1.3551	Up	4.15e-06	8.88e-06	[gene=APECO2_15810] [protein=hypothetical protein] [protein_id=AKK40048.1] [location=complement(3241995..3242153)]	-	GO:0016021//integral component of membrane;GO:0005886//plasma membrane	-	-	gi|26109463|gb|AAN81666.1|AE016765_68/4.5e-24/Hypothetical protein c3214 [Escherichia coli CFT073]
lcl|CP006834.1_cds_APECO2_17080_3200	660	1047	2465	167.72	429.03	1.35502	Up	5.37e-159	5e-158	[gene=APECO2_17080] [protein=hemolysin] [protein_id=AKK40288.1] [location=complement(3515876..3516535)]	K11068|1|4.0e-119|432.2|ecm:EcSMS35_3032|hemolysin III	GO:0016021//integral component of membrane;GO:0005886//plasma membrane	-	GO:0019835//cytolysis	gi|446172414|ref|WP_000250269.1|/3.4e-118/MULTISPECIES: hemolysin III family protein [Enterobacteriaceae]
lcl|CP006834.1_cds_APECO2_06510_1204	1032	1728	4063	173.37	442.9	1.35313	Up	3.39e-260	4.09e-259	[gene=APECO2_06510] [protein=formate transporter] [protein_id=AKK38314.1] [location=complement(1333230..1334261)]	K06212|1|1.1e-197|693.7|eab:ECABU_c09420|formate transporter	GO:0016021//integral component of membrane	GO:0008863//formate dehydrogenase (NAD+) activity;GO:0015499//formate transmembrane transporter activity	GO:0015724//formate transport;GO:0055114//oxidation-reduction process	gi|26107329|gb|AAN79512.1|AE016758_116/9.8e-197/Probable formate transporter 1 [Escherichia coli CFT073]
lcl|CP006834.1_cds_APECO2_23695_4446	411	14121	33188	3766.07	9616.85	1.3525	Up	0	0	[gene=APECO2_23695] [protein=50S ribosomal protein L16] [protein_id=AKK41506.1] [location=4878183..4878593]	K02878|1|4.3e-71|271.9|ecs:ECs4178|large subunit ribosomal protein L16	GO:0022625//cytosolic large ribosomal subunit	GO:0003735//structural constituent of ribosome;GO:0019843//rRNA binding;GO:0000049//tRNA binding	GO:0006412//translation	gi|26110330|gb|AAN82516.1|AE016767_276/3.8e-75/Hypothetical protein c4078 [Escherichia coli CFT073]
lcl|CP006834.1_cds_APECO2_01980_368	1758	46	108	2.67	6.81	1.35082	Up	2.21e-08	5.37e-08	[gene=APECO2_01980] [protein=hypothetical protein] [protein_id=AKK37498.1] [location=complement(411312..413069)]	K03646|1|1.1e-06|60.1|hco:LOKO_01857|colicin import membrane protein	-	-	-	gi|446707111|ref|WP_000784457.1|/0.0e+00/hypothetical protein [Escherichia coli]
lcl|CP006834.1_cds_APECO2_05240_964	792	1902	4458	251.45	640.34	1.34857	Up	7.9e-284	9.9e-283	[gene=APECO2_05240] [protein=tol-pal system protein YbgF] [protein_id=AKK38079.1] [location=1103933..1104724]	-	-	-	GO:0070206//protein trimerization	gi|446019719|ref|WP_000097574.1|/1.1e-142/MULTISPECIES: Tol-Pal system protein YbgF [Escherichia]
lcl|CP006834.1_cds_APECO2_11470_2148	873	551	1291	65.79	167.48	1.34805	Up	1.54e-83	1.04e-82	[gene=APECO2_11470] [protein=membrane protein] [protein_id=AKK39245.1] [location=complement(2341255..2342127)]	K07245|1|8.6e-146|521.2|eal:EAKF1_ch4202|copper resistance protein D	-	-	-	gi|446802060|ref|WP_000879316.1|/1.1e-164/membrane protein [Escherichia coli]
lcl|CP006834.1_cds_APECO2_12100_2268	414	41	96	10.85	27.6	1.34697	Up	1.43e-07	3.33e-07	[gene=APECO2_12100] [protein=hydroxyisourate hydrolase] [protein_id=AKK39364.1] [location=2456533..2456946]	K07127|1|2.7e-73|279.3|eum:ECUMN_2261|5-hydroxyisourate hydrolase [EC:3.5.2.17]	GO:0042597//periplasmic space	GO:0033971//hydroxyisourate hydrolase activity	GO:0006144//purine nucleobase metabolic process	gi|446842876|ref|WP_000920132.1|/2.3e-72/MULTISPECIES: 5-hydroxyisourate hydrolase [Proteobacteria]
lcl|CP006834.1_cds_APECO2_03625_667	1269	68	159	5.51	14	1.3453	Up	1.27e-11	3.5e-11	[gene=APECO2_03625] [protein=MFS transporter] [protein_id=AKK37789.1] [location=complement(770184..771452)]	K08156|1|8.3e-190|667.9|spt:SPA2329|MFS transporter, DHA1 family, arabinose polymer utilization protein	GO:0016021//integral component of membrane	-	GO:0055085//transmembrane transport	gi|386157494|gb|EIH13836.1|/9.4e-234/protein AraJ [Escherichia coli 97.0259]
lcl|CP006834.1_cds_APECO2_13370_2496	1191	130	304	11.25	28.57	1.34458	Up	6.98e-21	2.43e-20	[gene=APECO2_13370] [protein=multidrug transporter] [protein_id=AKK39591.1] [location=complement(2745134..2746324)]	K07552|1|7.7e-206|721.1|ses:SARI_00666|MFS transporter, DHA1 family, bicyclomycin/chloramphenicol resistance protein	GO:0016021//integral component of membrane	GO:0015238//drug transmembrane transporter activity	GO:0006855//drug transmembrane transport	gi|692997777|ref|WP_032184629.1|/1.7e-221/Bcr/CflA family multidrug efflux MFS transporter [Escherichia coli]
lcl|CP006834.1_cds_APECO2_10930_2044	591	27	63	4.86	12.33	1.34314	Up	2.22e-05	4.52e-05	[gene=APECO2_10930] [protein=membrane protein] [protein_id=AKK39143.1] [location=2236747..2237337]	K07038|1|3.8e-113|412.1|eci:UTI89_C1922|inner membrane protein	GO:0016021//integral component of membrane	GO:0016787//hydrolase activity	-	gi|222033482|emb|CAP76223.1|/3.2e-112/Inner membrane protein ydjM [Escherichia coli LF82]
lcl|CP006834.1_cds_APECO2_20535_3850	291	766	1788	300.62	762.4	1.34261	Up	2.81e-114	2.22e-113	[gene=APECO2_20535] [protein=Cro/Cl family transcriptional regulator] [protein_id=AKK40921.1] [location=complement(4216557..4216847)]	K07726|1|5.8e-30|134.8|lpn:lpg2914|putative transcriptional regulator	-	GO:0043565//sequence-specific DNA binding	-	gi|446278542|ref|WP_000356397.1|/2.2e-45/MULTISPECIES: transcriptional regulator [Enterobacteriaceae]
lcl|CP006834.1_cds_APECO2_05230_962	1293	3968	9252	315.42	799.05	1.34101	Up	0	0	[gene=tolB] [protein=translocation protein TolB] [protein_id=AKK38077.1] [location=1102075..1103367]	K03641|1|1.4e-237|826.6|efe:EFER_2364|TolB protein	GO:0032153//cell division site;GO:0030288//outer membrane-bounded periplasmic space	GO:0005515//protein binding	GO:0017038//protein import;GO:0043213//bacteriocin transport;GO:0071237;GO:0051301//cell division	gi|481023805|ref|WP_001295307.1|/4.0e-248/MULTISPECIES: protein TolB [Proteobacteria]
lcl|CP006834.1_cds_APECO2_03140_572	4248	46	107	1.09	2.76	1.34034	Up	3.28e-08	7.89e-08	[gene=APECO2_03140] [protein=invasin] [protein_id=AKK37694.1] [location=659747..663994]	K13735|1|0.0e+00|2677.1|ese:ECSF_0273|adhesin/invasin	GO:0016021//integral component of membrane	-	GO:0007155//cell adhesion	gi|919993993|ref|WP_052929895.1|/0.0e+00/intimin-like adhesin FdeC [Escherichia coli]
lcl|CP006834.1_cds_APECO2_20700_3883	585	97	226	17.66	44.71	1.34011	Up	7.95e-16	2.47e-15	[gene=mobA] [protein=molybdopterin-guanine dinucleotide biosynthesis protein MobA] [protein_id=AKK40954.1] [location=4251367..4251951]	K03752|1|1.8e-107|393.3|ese:ECSF_3709|molybdopterin-guanine dinucleotide biosynthesis protein A [EC:2.7.7.77]	-	-	-	gi|446974919|ref|WP_001052175.1|/1.1e-107/molybdenum cofactor guanylyltransferase [Escherichia coli]
lcl|CP006834.1_cds_APECO2_23705_4448	255	3509	8171	1604.01	4058.14	1.33914	Up	0	0	[gene=APECO2_23705] [protein=30S ribosomal protein S17] [protein_id=AKK41508.1] [location=4878784..4879038]	K02961|1|8.4e-41|170.6|kin:AB182_27790|small subunit ribosomal protein S17	GO:0022627//cytosolic small ribosomal subunit	GO:0003735//structural constituent of ribosome;GO:0070181//small ribosomal subunit rRNA binding	GO:0006412//translation;GO:0046677//response to antibiotic	gi|446052245|ref|WP_000130100.1|/7.1e-40/MULTISPECIES: 30S ribosomal protein S17 [Bacteria]
lcl|CP006834.1_cds_APECO2_19100_3578	165	77	179	59.85	151.17	1.33675	Up	8.51e-13	2.42e-12	[gene=APECO2_19100] [protein=hypothetical protein] [protein_id=AKK40650.1] [location=3927070..3927234]	-	-	-	-	gi|734590910|gb|AJA28111.1|/1.8e-20/Uncharacterized protein YhaL [Escherichia coli O157:H7 str. SS52]
lcl|CP006834.1_cds_APECO2_10385_1938	1029	337	783	33.91	85.61	1.33607	Up	1.08e-50	5.78e-50	[gene=APECO2_10385] [protein=LacI family transcriptional regulator] [protein_id=AKK39037.1] [location=complement(2124594..2125622)]	K16136|1|1.2e-165|587.4|cama:F384_06615|LacI family transcriptional regulator, maltose regulon regulatory protein	-	GO:0003700//transcription factor activity, sequence-specific DNA binding;GO:0003677//DNA binding	GO:0006355//regulation of transcription, DNA-templated	gi|446101653|ref|WP_000179508.1|/8.3e-188/LacI family transcriptional regulator [Escherichia coli]
lcl|CP006834.1_cds_APECO2_13450_2511	663	160	371	25.51	64.26	1.33286	Up	8.18e-25	3.08e-24	[gene=APECO2_13450] [protein=heme ABC transporter permease] [protein_id=AKK39606.1] [location=complement(2759757..2760419)]	K02194|1|2.4e-103|379.8|sbg:SBG_2050|heme exporter protein B	GO:0005887//integral component of plasma membrane;GO:0043190//ATP-binding cassette (ABC) transporter complex	GO:0005515//protein binding;GO:0015232//heme transporter activity;GO:0042623//ATPase activity, coupled	GO:0017004//cytochrome complex assembly;GO:0015886//heme transport	gi|91073064|gb|ABE07945.1|/9.3e-116/heme exporter protein B [Escherichia coli UTI89]
lcl|CP006834.1_cds_APECO2_12565_2344	996	277	642	28.83	72.61	1.3326	Up	1.04e-41	5.01e-41	[gene=APECO2_12565] [protein=membrane protein] [protein_id=AKK39440.1] [location=complement(2564359..2565354)]	-	GO:0016021//integral component of membrane	-	-	gi|829617349|ref|WP_047340849.1|/1.1e-181/membrane protein [Escherichia coli]
lcl|CP006834.1_cds_APECO2_14165_2651	933	25	58	2.79	7.02	1.33121	Up	5.14e-05	0.000102329	[gene=APECO2_14165] [protein=membrane protein] [protein_id=AKK39745.1] [location=2919158..2920090]	K02598|1|3.4e-07|60.8|jeo:JMA_10320|nitrite transporter NirC;K06212|2|7.6e-07|59.7|svo:SVI_1626|formate transporter	GO:0016021//integral component of membrane	GO:0005215//transporter activity	GO:0006810//transport	gi|331048640|gb|EGI20716.1|/4.7e-174/inner membrane protein YfdC [Escherichia coli M718]
lcl|CP006834.1_cds_APECO2_20770_3892	1494	3282	7590	224.91	565.11	1.32918	Up	0	0	[gene=APECO2_20770] [protein=3-polyprenyl-4-hydroxybenzoate decarboxylase] [protein_id=AKK40963.1] [location=complement(4266533..4268026)]	K03182|1|8.6e-295|1016.9|sdy:SDY_3902|4-hydroxy-3-polyprenylbenzoate decarboxylase [EC:4.1.1.98]	-	-	-	gi|919984860|ref|WP_052928406.1|/1.6e-296/3-octaprenyl-4-hydroxybenzoate decarboxylase [Escherichia coli]
lcl|CP006834.1_cds_APECO2_01850_342	1245	544	1258	44.96	112.96	1.3291	Up	9.5e-80	6.27e-79	[gene=APECO2_01850] [protein=cell division protein FtsW] [protein_id=AKK37472.1] [location=380313..381557]	K03588|1|3.3e-215|752.3|eec:EcWSU1_00702|cell division protein FtsW	GO:0032153//cell division site;GO:0005887//integral component of plasma membrane	GO:0005515//protein binding;GO:0015648	GO:0008360//regulation of cell shape;GO:0071555//cell wall organization;GO:0015836;GO:0043093;GO:0009252//peptidoglycan biosynthetic process	gi|26106419|gb|AAN78605.1|AE016755_105/3.3e-231/Cell division protein ftsW [Escherichia coli CFT073]
lcl|CP006834.1_cds_APECO2_19830_3719	3105	91	210	2.96	7.43	1.32777	Up	1.34e-14	4.01e-14	[gene=APECO2_19830] [protein=multidrug transporter] [protein_id=AKK40791.1] [location=4075783..4078887]	K18142|1|0.0e+00|1802.7|cfd:CFNIH1_03550|multidrug efflux pump	GO:0016021//integral component of membrane	GO:0005215//transporter activity	GO:0006810//transport	gi|487414001|ref|WP_001681552.1|/0.0e+00/multidrug efflux RND transporter permease subunit [Escherichia coli]
lcl|CP006834.1_cds_APECO2_23765_4460	117	2107	4865	2614.23	6558.29	1.32693	Up	5.03e-302	6.55e-301	[gene=APECO2_23765] [protein=50S ribosomal protein L36] [protein_id=AKK41520.1] [location=4884618..4884734]	K02919|1|4.0e-14|80.9|ecj:JW3261|large subunit ribosomal protein L36	-	-	-	gi|76245|pir||QQECR3/6.7e-14/hypothetical protein E-116 - Escherichia coli
lcl|CP006834.1_cds_APECO2_16340_3059	1800	101	233	5.72	14.34	1.32596	Up	4.97e-16	1.56e-15	[gene=cysJ] [protein=sulfite reductase subunit alpha] [protein_id=AKK40148.1] [location=complement(3340340..3342139)]	K00380|1|0.0e+00|1110.9|cro:ROD_30421|sulfite reductase (NADPH) flavoprotein alpha-component [EC:1.8.1.2]	-	GO:0050660//flavin adenine dinucleotide binding;GO:0010181//FMN binding;GO:0004783//sulfite reductase (NADPH) activity	GO:0008652//cellular amino acid biosynthetic process;GO:0070814//hydrogen sulfide biosynthetic process;GO:0019344//cysteine biosynthetic process;GO:0000103//sulfate assimilation;GO:0055114//oxidation-reduction process	gi|922003433|ref|WP_053290862.1|/0.0e+00/sulfite reductase subunit alpha [Escherichia coli]
lcl|CP006834.1_cds_APECO2_01735_319	888	304	701	35.66	89.34	1.325	Up	5.1e-45	2.57e-44	[gene=APECO2_01735] [protein=transcriptional regulator] [protein_id=AKK37449.1] [location=353510..354397]	K02099|1|5.8e-174|614.8|elo:EC042_0067|AraC family transcriptional regulator, arabinose operon regulatory protein	-	GO:0043565//sequence-specific DNA binding;GO:0003700//transcription factor activity, sequence-specific DNA binding	GO:0006355//regulation of transcription, DNA-templated	gi|284919846|emb|CBG32901.1|/5.0e-173/arabinose operon regulatory protein [Escherichia coli 042]
lcl|CP006834.1_cds_APECO2_12815_2389	1416	27	62	1.95	4.88	1.32341	Up	3.29e-05	6.62e-05	[gene=APECO2_12815] [protein=transporter] [protein_id=AKK39485.1] [location=2621736..2623151]	K18326|1|1.2e-258|896.7|eok:G2583_2603|MFS transporter, DHA2 family, multidrug resistance protein	GO:0005887//integral component of plasma membrane	-	GO:0055085//transmembrane transport	gi|754739638|ref|WP_042106706.1|/4.1e-262/multidrug transporter subunit MdtD [Escherichia coli]
lcl|CP006834.1_cds_APECO2_17900_3352	339	947	2181	312.68	782.41	1.32324	Up	6e-136	5.14e-135	[gene=APECO2_17900] [protein=lysozyme inhibitor] [protein_id=AKK40431.1] [location=3678006..3678344]	-	-	-	-	gi|585289555|ref|WP_024177855.1|/8.0e-55/lysozyme inhibitor [Escherichia coli]
lcl|CP006834.1_cds_APECO2_19730_3700	3801	765	1760	20.3	50.74	1.32164	Up	6.85e-110	5.31e-109	[gene=APECO2_19730] [protein=membrane protein] [protein_id=AKK40772.1] [location=complement(4053208..4057008)]	-	-	-	-	gi|447176270|ref|WP_001253526.1|/0.0e+00/membrane protein [Escherichia coli]
lcl|CP006834.1_cds_APECO2_00490_88	330	1312	3013	446.48	1114.02	1.31911	Up	3.66e-186	3.71e-185	[gene=APECO2_00490] [protein=biofilm stress and motility protein A] [protein_id=AKK37222.1] [location=complement(93077..93406)]	-	GO:0016021//integral component of membrane	-	-	gi|488361372|ref|WP_002430757.1|/5.6e-53/hypothetical protein [Shigella flexneri]
lcl|CP006834.1_cds_APECO2_07135_1323	333	44	101	14.82	36.97	1.31881	Up	1.1e-07	2.58e-07	[gene=csgC] [protein=curli assembly protein CsgC] [protein_id=AKK38432.1] [location=1467879..1468211]	K04336|1|8.6e-54|214.2|eok:G2583_1302|curli production protein	GO:0042597//periplasmic space	-	-	gi|446915562|ref|WP_000992818.1|/7.3e-53/MULTISPECIES: curli assembly protein CsgC [Enterobacteriaceae]
lcl|CP006834.1_cds_APECO2_01725_317	1503	95	218	6.47	16.13	1.31791	Up	5.66e-15	1.73e-14	[gene=APECO2_01725] [protein=arabinose isomerase] [protein_id=AKK37447.1] [location=complement(349967..351469)]	K01804|1|1.0e-287|993.4|spt:SPA0104|L-arabinose isomerase [EC:5.3.1.4]	-	-	-	gi|487680523|ref|WP_001765383.1|/2.9e-298/L-arabinose isomerase [Escherichia coli]
lcl|CP006834.1_cds_APECO2_23690_4445	702	17553	40261	2634.38	6565.08	1.31735	Up	0	0	[gene=APECO2_23690] [protein=30S ribosomal protein S3] [protein_id=AKK41505.1] [location=4877469..4878170]	K02982|1|1.5e-127|460.3|seeh:SEEH1578_03245|small subunit ribosomal protein S3	GO:0022627//cytosolic small ribosomal subunit	GO:0003729//mRNA binding;GO:0003735//structural constituent of ribosome;GO:0019843//rRNA binding	GO:0006412//translation	gi|446452090|ref|WP_000529945.1|/1.2e-126/MULTISPECIES: 30S ribosomal protein S3 [Proteobacteria]
lcl|CP006834.1_cds_APECO2_09250_1723	186	24	55	16.03	39.92	1.31634	Up	9.55e-05	0.000185857	[gene=APECO2_09250] [protein=hypothetical protein] [protein_id=AKK38824.1] [location=1876987..1877172]	-	-	-	-	gi|576028013|emb|CDL47808.1|/1.0e-24/Uncharacterized protein ynbE; probable lipoprotein STY1424 [Escherichia coli ISC41]
lcl|CP006834.1_cds_APECO2_21240_3979	930	1265	2899	141.41	352.09	1.31606	Up	1.42e-178	1.4e-177	[gene=APECO2_21240] [protein=branched-chain amino acid aminotransferase] [protein_id=AKK41048.1] [location=complement(4362677..4363606)]	K00826|1|4.1e-178|628.6|ecoj:P423_20880|branched-chain amino acid aminotransferase [EC:2.6.1.42]	GO:0005829//cytosol	GO:0042802//identical protein binding;GO:0052654//L-leucine transaminase activity;GO:0052655//L-valine transaminase activity;GO:0052656//L-isoleucine transaminase activity	GO:0009097//isoleucine biosynthetic process;GO:0006532//aspartate biosynthetic process;GO:0009099//valine biosynthetic process;GO:0009098//leucine biosynthetic process	gi|353522|prf||1104250A/3.5e-177/aminotransferase,branched chain AA
lcl|CP006834.1_cds_APECO2_08600_1600	666	21	48	3.33	8.27	1.31237	Up	0.000279254	0.000520096	[gene=APECO2_08600] [protein=TetR family transcriptional regulator] [protein_id=AKK38706.1] [location=1745970..1746635]	K16138|1|2.4e-10|70.9|cna:AB433_18840|TetR/AcrR family transcriptional regulator, repressor for uid operon	-	GO:0003677//DNA binding	GO:0006355//regulation of transcription, DNA-templated	gi|227836478|gb|EEJ46944.1|/1.6e-120/transcriptional regulator, TetR family [Escherichia coli 83972]
lcl|CP006834.1_cds_APECO2_09255_1724	375	35	80	10.33	25.65	1.31212	Up	2.55e-06	5.54e-06	[gene=APECO2_09255] [protein=hypothetical protein] [protein_id=AKK38825.1] [location=1877132..1877506]	K09978|1|1.5e-62|243.4|elc:i14_1655|uncharacterized protein	-	-	-	gi|323949043|gb|EGB44935.1|/1.3e-61/hypothetical protein ERKG_04448 [Escherichia coli H252]
lcl|CP006834.1_cds_APECO2_21485_4019	891	53	121	6.19	15.37	1.31211	Up	7.15e-09	1.78e-08	[gene=pstA] [protein=phosphate transporter permease subunit PtsA] [protein_id=AKK41086.1] [location=4411969..4412859]	K02038|1|3.0e-162|575.9|eld:i02_4243|phosphate transport system permease protein	GO:0005887//integral component of plasma membrane	GO:0005315//inorganic phosphate transmembrane transporter activity	GO:0035435//phosphate ion transmembrane transport	gi|447174729|ref|WP_001251985.1|/2.6e-161/MULTISPECIES: phosphate transporter permease subunit PtsA [Escherichia]
lcl|CP006834.1_cds_APECO2_00995_177	1344	28	64	2.14	5.31	1.3111	Up	2.63e-05	5.34e-05	[gene=APECO2_00995] [protein=Gnt-II system L-idonate transporter IdnT] [protein_id=AKK37310.1] [location=complement(196660..198003)]	K16321|1|1.3e-246|856.7|elc:i14_4918|high-affinity gluconate transporter	GO:0005887//integral component of plasma membrane	GO:0005351//sugar:proton symporter activity;GO:0015128//gluconate transmembrane transporter activity	GO:0035429//gluconate transmembrane transport;GO:0008643//carbohydrate transport;GO:0046177//D-gluconate catabolic process;GO:0015992//proton transport	gi|446480389|ref|WP_000558243.1|/1.1e-245/MULTISPECIES: gluconate transporter [Escherichia]
lcl|CP006834.1_cds_APECO2_08445_1570	882	378	863	44.65	110.76	1.3107	Up	3.9e-54	2.16e-53	[gene=APECO2_08445] [protein=S-adenosylmethionine tRNA ribosyltransferase] [protein_id=AKK38676.1] [location=1715580..1716461]	K07053|1|2.5e-153|546.2|cfd:CFNIH1_18910|3',5'-nucleoside bisphosphate phosphatase [EC:3.1.3.97]	-	GO:0003887//DNA-directed DNA polymerase activity;GO:0003677//DNA binding;GO:0016787//hydrolase activity	GO:0006260//DNA replication;GO:0071897//DNA biosynthetic process	gi|431459841|gb|ELH40131.1|/6.7e-170/protein trpH [Escherichia coli KTE196]
lcl|CP006834.1_cds_APECO2_11285_2111	582	847	1927	155.08	383.35	1.30565	Up	6.36e-118	5.12e-117	[gene=APECO2_11285] [protein=membrane protein] [protein_id=AKK39208.1] [location=complement(2306775..2307356)]	K07285|1|1.3e-110|403.7|ecok:ECMDS42_1480|outer membrane lipoprotein	-	-	-	gi|446212721|ref|WP_000290576.1|/1.1e-109/MULTISPECIES: Slp family lipoprotein, RpoE-regulated [Proteobacteria]
lcl|CP006834.1_cds_APECO2_09860_1839	384	99	225	28.45	70.26	1.30427	Up	3.5e-15	1.08e-14	[gene=APECO2_09860] [protein=transcriptional regulator] [protein_id=AKK38940.1] [location=2019134..2019517]	K13632|1|1.1e-68|263.8|ekf:KO11_15510|AraC family transcriptional regulator, mar-sox-rob regulon activator	GO:0005829//cytosol	GO:0000987//core promoter proximal region sequence-specific DNA binding;GO:0003700//transcription factor activity, sequence-specific DNA binding	GO:0045893//positive regulation of transcription, DNA-templated;GO:0046677//response to antibiotic;GO:0045892//negative regulation of transcription, DNA-templated	gi|56554699|pdb|1XS9|A/9.3e-68/Chain A, A Model Of The Ternary Complex Formed Between Mara, The Alpha-Ctd Of Rna Polymerase And Dna
lcl|CP006834.1_cds_APECO2_18330_3430	885	44	100	5.18	12.79	1.30399	Up	1.62e-07	3.74e-07	[gene=APECO2_18330] [protein=oxidoreductase] [protein_id=AKK40505.1] [location=3764424..3765308]	K08995|1|2.7e-54|217.2|bml:BMA10229_1277|putative membrane protein;K00059|2|6.3e-35|152.9|gps:C427_3961|3-oxoacyl-[acyl-carrier protein] reductase [EC:1.1.1.100];K00034|4|5.9e-33|146.4|fbt:D770_09050|glucose 1-dehydrogenase [EC:1.1.1.47]	-	GO:0016491//oxidoreductase activity	GO:0055114//oxidation-reduction process	gi|445940923|ref|WP_000018778.1|/4.2e-164/NAD(P)-dependent oxidoreductase [Escherichia coli]
lcl|CP006834.1_cds_APECO2_02165_404	798	22	50	2.89	7.13	1.30283	Up	0.00022256	0.000418343	[gene=APECO2_02165] [protein=iron-hydroxamate transporter ATP-binding protein] [protein_id=AKK41722.1] [location=453129..453926]	K02013|1|2.5e-139|499.6|koy:J415_26355|iron complex transport system ATP-binding protein [EC:3.6.3.34]	-	GO:0015623;GO:0005524//ATP binding	GO:0015688//iron chelate transport	gi|26106494|gb|AAN78680.1|AE016755_180/1.9e-147/Ferrichrome transport ATP-binding protein fhuC [Escherichia coli CFT073]
lcl|CP006834.1_cds_APECO2_16940_3172	1212	26	59	2.21	5.45	1.30221	Up	6.09e-05	0.000120556	[gene=APECO2_16940] [protein=peptidase] [protein_id=AKK40260.1] [location=3482441..3483652]	K01439|1|1.4e-29|135.6|tro:trd_1071|succinyl-diaminopimelate desuccinylase [EC:3.5.1.18];K01438|4|6.8e-24|116.7|kfl:Kfla_2769|acetylornithine deacetylase [EC:3.5.1.16]	-	GO:0046872//metal ion binding;GO:0008777//acetylornithine deacetylase activity;GO:0008237//metallopeptidase activity;GO:0009014//succinyl-diaminopimelate desuccinylase activity	GO:0006508//proteolysis	gi|447029869|ref|WP_001107125.1|/4.2e-239/MULTISPECIES: peptidase [Proteobacteria]
lcl|CP006834.1_cds_APECO2_12095_2267	783	26	59	3.48	8.58	1.30189	Up	6.09e-05	0.000120497	[gene=APECO2_12095] [protein=transcriptional regulator] [protein_id=AKK39363.1] [location=complement(2455729..2456511)]	K02483|1|1.5e-141|506.9|elp:P12B_c1054|two-component system, OmpR family, response regulator	GO:0005622//intracellular	GO:0003677//DNA binding	GO:0006355//regulation of transcription, DNA-templated;GO:0000160//phosphorelay signal transduction system	gi|188489145|gb|EDU64248.1|/6.8e-142/heavy metal response regulator [Escherichia coli 53638]
lcl|CP006834.1_cds_APECO2_07280_1352	660	899	2038	144.01	354.71	1.30047	Up	7.41e-124	6.08e-123	[gene=flgA] [protein=flagellar basal body P-ring biosynthesis protein FlgA] [protein_id=AKK38461.1] [location=complement(1493124..1493783)]	K02386|1|9.9e-86|321.2|setc:CFSAN001921_11310|flagella basal body P-ring formation protein FlgA	GO:0042597//periplasmic space	-	GO:0044781	gi|446802433|ref|WP_000879689.1|/1.6e-115/MULTISPECIES: flagellar basal body P-ring biosynthesis protein FlgA [Enterobacteriaceae]
lcl|CP006834.1_cds_APECO2_11330_2120	1599	42	95	2.68	6.6	1.30023	Up	3.7e-07	8.42e-07	[gene=APECO2_11330] [protein=cyclic di-GMP phosphodiesterase] [protein_id=AKK39217.1] [location=2315251..2316849]	K13244|1|2.6e-39|168.3|eoc:CE10_4853|c-di-GMP-specific phosphodiesterase [EC:3.1.4.52]	-	-	-	gi|485683246|ref|WP_001317880.1|/4.7e-307/cyclic di-GMP phosphodiesterase [Escherichia coli]
lcl|CP006834.1_cds_APECO2_04900_904	648	227	514	37.08	91.22	1.29871	Up	1.71e-32	7.29e-32	[gene=APECO2_04900] [protein=flavodoxin] [protein_id=AKK38022.1] [location=complement(1032690..1033337)]	K03839|1|7.4e-126|454.5|ecv:APECO1_1380|flavodoxin I	-	GO:0010181//FMN binding;GO:0009055//electron carrier activity	-	gi|26107060|gb|AAN79244.1|AE016757_148/6.3e-125/Flavodoxin 1 [Escherichia coli CFT073]
lcl|CP006834.1_cds_APECO2_11380_2130	288	27	61	10.72	26.32	1.29585	Up	4.87e-05	9.7e-05	[gene=APECO2_11380] [protein=hypothetical protein] [protein_id=AKK39227.1] [location=complement(2325087..2325374)]	-	-	-	-	gi|312288488|gb|EFR16390.1|/4.5e-43/uncharacterized protein yebO [Escherichia coli 2362-75]
lcl|CP006834.1_cds_APECO2_06555_1213	2265	59	133	2.64	6.48	1.29546	Up	1.93e-09	4.92e-09	[gene=APECO2_06555] [protein=competence protein ComEC] [protein_id=AKK38323.1] [location=1343941..1346205]	K02238|1|0.0e+00|1526.5|eoh:ECO103_0956|competence protein ComEC	GO:0016021//integral component of membrane	-	GO:0030420//establishment of competence for transformation	gi|446628376|ref|WP_000705722.1|/0.0e+00/ComEC family protein [Escherichia coli]
lcl|CP006834.1_cds_APECO2_19510_3656	978	136	307	14.43	35.39	1.29427	Up	5.97e-20	2.04e-19	[gene=APECO2_19510] [protein=sodium:proton antiporter] [protein_id=AKK40728.1] [location=4008331..4009308]	K07301|1|1.3e-174|617.1|ecs:ECs4075|cation:H+ antiporter	GO:0005887//integral component of plasma membrane	GO:0030955//potassium ion binding;GO:0005509//calcium ion binding;GO:0005262//calcium channel activity;GO:0008273//calcium, potassium:sodium antiporter activity;GO:0031402//sodium ion binding	GO:0070588//calcium ion transmembrane transport;GO:0006874//cellular calcium ion homeostasis;GO:0035725//sodium ion transmembrane transport	gi|446845616|ref|WP_000922872.1|/1.1e-173/MULTISPECIES: sodium:proton antiporter [Enterobacteriaceae]
lcl|CP006834.1_cds_APECO2_03870_715	399	43	97	11.85	29.04	1.29315	Up	2.97e-07	6.78e-07	[gene=APECO2_03870] [protein=thioesterase] [protein_id=AKK37836.1] [location=823573..823971]	K12500|1|1.1e-68|263.8|ecoj:P423_02255|thioesterase III [EC:3.1.2.-]	-	-	-	gi|447117296|ref|WP_001194552.1|/9.7e-68/MULTISPECIES: thioesterase [Enterobacteriaceae]
lcl|CP006834.1_cds_APECO2_10315_1925	336	44	99	14.67	35.87	1.28991	Up	2.38e-07	5.46e-07	[gene=APECO2_10315] [protein=membrane protein] [protein_id=AKK39024.1] [location=complement(2106975..2107310)]	K02442|1|1.4e-32|143.7|pfb:VO64_4250|membrane protein GlpM	GO:0016021//integral component of membrane	-	-	gi|446447006|ref|WP_000524861.1|/2.5e-56/MULTISPECIES: membrane protein [Enterobacteriaceae]
lcl|CP006834.1_cds_APECO2_18525_3468	423	304	683	78.56	191.77	1.28751	Up	4.43e-42	2.16e-41	[gene=APECO2_18525] [protein=dehydrogenase] [protein_id=AKK40542.1] [location=complement(3805461..3805883)]	K09920|1|7.0e-77|291.2|ecr:ECIAI1_3181|uncharacterized protein	-	-	-	gi|446756137|ref|WP_000833393.1|/6.0e-76/MULTISPECIES: dehydrogenase [Bacteria]
lcl|CP006834.1_cds_APECO2_21675_4056	333	150	337	50.53	123.34	1.28743	Up	1.39e-21	4.88e-21	[gene=APECO2_21675] [protein=membrane protein] [protein_id=AKK41123.1] [location=complement(4452770..4453102)]	-	-	-	-	gi|485701274|ref|WP_001334468.1|/7.1e-56/membrane protein [Escherichia coli]
lcl|CP006834.1_cds_APECO2_03295_602	987	42	94	4.41	10.73	1.2828	Up	5.42e-07	1.22e-06	[gene=APECO2_03295] [protein=LacI family transcriptional regulator] [protein_id=AKK37724.1] [location=701729..702715]	K02058|1|9.7e-170|600.9|kvd:KR75_11235|simple sugar transport system substrate-binding protein	-	-	-	gi|323965270|gb|EGB60728.1|/1.9e-181/simple sugar transport system substrate-binding protein [Escherichia coli M863]
lcl|CP006834.1_cds_APECO2_19010_3561	966	29	65	3.12	7.59	1.28255	Up	3.1e-05	6.26e-05	[gene=APECO2_19010] [protein=membrane protein] [protein_id=AKK40633.1] [location=3910388..3911353]	K05794|1|9.5e-178|627.5|sdy:SDY_3273|tellurite resistance protein TerC	GO:0016021//integral component of membrane	GO:0003904//deoxyribodipyrimidine photo-lyase activity	-	gi|447021549|ref|WP_001098805.1|/8.6e-179/MULTISPECIES: membrane protein [Enterobacteriaceae]
lcl|CP006834.1_cds_APECO2_09355_1742	1344	43	96	3.28	7.97	1.28088	Up	4.34e-07	9.84e-07	[gene=APECO2_09355] [protein=hypothetical protein] [protein_id=AKK38843.1] [location=1898965..1900308]	-	-	-	-	gi|445935953|ref|WP_000013808.1|/2.0e-258/DUF1338 domain-containing protein [Escherichia coli]
lcl|CP006834.1_cds_APECO2_14980_2799	804	22	49	2.86	6.93	1.27684	Up	0.00032902	0.000609708	[gene=APECO2_14980] [protein=ethanolamine utilization cobalamin adenosyltransferase] [protein_id=AKK39890.1] [location=complement(3051604..3052407)]	K04032|1|1.1e-139|500.7|eal:EAKF1_ch3548|ethanolamine utilization cobalamin adenosyltransferase [EC:2.5.1.17]	-	GO:0008817//cob(I)yrinic acid a,c-diamide adenosyltransferase activity;GO:0005524//ATP binding	GO:0009236//cobalamin biosynthetic process;GO:0006580//ethanolamine metabolic process	gi|446573935|ref|WP_000651281.1|/5.0e-148/ethanolamine utilization cobalamin adenosyltransferase [Escherichia coli]
lcl|CP006834.1_cds_APECO2_18435_3451	888	88	196	10.32	24.98	1.27533	Up	5.28e-13	1.51e-12	[gene=APECO2_18435] [protein=RpiR family transcriptional regulator] [protein_id=AKK40525.1] [location=complement(3786520..3787407)]	K19337|1|1.6e-14|85.1|ppul:RO07_12810|RpiR family transcriptional regulator, carbohydrate utilization regulator	-	GO:0003700//transcription factor activity, sequence-specific DNA binding;GO:0003677//DNA binding;GO:0030246//carbohydrate binding;GO:0016853//isomerase activity	GO:0006355//regulation of transcription, DNA-templated;GO:0005975//carbohydrate metabolic process	gi|446537613|ref|WP_000614959.1|/9.1e-159/RpiR family transcriptional regulator [Escherichia coli]
lcl|CP006834.1_cds_APECO2_12825_2391	723	124	276	18.04	43.63	1.27412	Up	1.09e-17	3.54e-17	[gene=APECO2_12825] [protein=transcriptional regulator] [protein_id=AKK39487.1] [location=2624548..2625270]	K07664|1|1.8e-133|479.9|ect:ECIAI39_0935|two-component system, OmpR family, response regulator BaeR	GO:0005622//intracellular	GO:0003677//DNA binding	GO:0006355//regulation of transcription, DNA-templated;GO:0000160//phosphorelay signal transduction system	gi|446060026|ref|WP_000137881.1|/4.1e-133/DNA-binding response regulator [Escherichia coli]
lcl|CP006834.1_cds_APECO2_03940_729	510	31	69	6.54	15.81	1.27347	Up	1.98e-05	4.05e-05	[gene=APECO2_03940] [protein=membrane protein] [protein_id=AKK37850.1] [location=complement(837952..838461)]	K02919|1|2.1e-11|73.9|ctu:CTU_10650|large subunit ribosomal protein L36	-	-	-	gi|446406038|ref|WP_000483893.1|/8.8e-90/membrane protein [Shigella dysenteriae]
lcl|CP006834.1_cds_APECO2_01715_315	2352	348	774	15.01	36.27	1.27285	Up	1.17e-46	6.02e-46	[gene=APECO2_01715] [protein=DNA polymerase II] [protein_id=AKK37445.1] [location=complement(346561..348912)]	K02336|1|0.0e+00|1480.3|cama:F384_00310|DNA polymerase II [EC:2.7.7.7]	-	GO:0003887//DNA-directed DNA polymerase activity;GO:0003677//DNA binding;GO:0008408//3'-5' exonuclease activity;GO:0000166//nucleotide binding	GO:0006260//DNA replication;GO:0090305//nucleic acid phosphodiester bond hydrolysis;GO:0071897//DNA biosynthetic process	gi|951350150|ref|WP_057728673.1|/0.0e+00/DNA polymerase II [Escherichia coli]
lcl|CP006834.1_cds_APECO2_02840_519	660	23	51	3.68	8.88	1.27085	Up	0.000261684	0.000488493	[gene=APECO2_02840] [protein=DNA-binding protein] [protein_id=AKK37643.1] [location=577912..578571]	-	-	GO:0003677//DNA binding	-	gi|553617390|gb|ESD37224.1|/5.6e-121/hypothetical protein HMPREF1603_02862, partial [Escherichia coli 907892]
lcl|CP006834.1_cds_APECO2_01775_327	1401	201	446	14.71	35.47	1.2698	Up	1.75e-27	6.84e-27	[gene=APECO2_01775] [protein=3-isopropylmalate dehydratase large subunit] [protein_id=AKK37457.1] [location=complement(361375..362775)]	K01703|1|2.2e-260|902.5|ror:RORB6_14850|3-isopropylmalate/(R)-2-methylmalate dehydratase large subunit [EC:4.2.1.33 4.2.1.35]	-	-	-	gi|519084572|ref|WP_020240447.1|/9.9e-269/3-isopropylmalate dehydratase large subunit [Escherichia coli]
lcl|CP006834.1_cds_APECO2_07740_1443	291	3158	7006	1239.37	2987.35	1.26926	Up	0	0	[gene=APECO2_07740] [protein=hypothetical protein] [protein_id=AKK38551.1] [location=complement(1579857..1580147)]	-	GO:0009279//cell outer membrane	-	-	gi|486163367|ref|WP_001526898.1|/4.0e-47/lipoprotein bor [Escherichia coli]
lcl|CP006834.1_cds_APECO2_14610_2732	243	78	173	37.73	90.91	1.26873	Up	1.43e-11	3.94e-11	[gene=APECO2_14610] [protein=hypothetical protein] [protein_id=AKK39823.1] [location=complement(2982549..2982791)]	-	GO:0016021//integral component of membrane	-	-	gi|727767224|ref|WP_033871335.1|/2.2e-38/hypothetical protein [Escherichia coli]
lcl|CP006834.1_cds_APECO2_10835_2026	465	93	206	21.68	52.17	1.26686	Up	1.78e-13	5.15e-13	[gene=APECO2_10835] [protein=endopeptidase] [protein_id=AKK39125.1] [location=complement(2218807..2219271)]	K13695|1|5.3e-86|321.6|elf:LF82_1500|probable lipoprotein NlpC	-	GO:0016787//hydrolase activity	-	gi|447132529|ref|WP_001209785.1|/4.5e-85/MULTISPECIES: endopeptidase [Enterobacteriaceae]
lcl|CP006834.1_cds_APECO2_00680_120	273	451	998	190.47	457.93	1.26556	Up	3.9e-59	2.26e-58	[gene=APECO2_00680] [protein=hypothetical protein] [protein_id=AKK37253.1] [location=127115..127387]	-	-	-	-	gi|26111554|gb|AAN83736.1|AE016771_247/1.4e-41/Hypothetical protein ytfK [Escherichia coli CFT073]
lcl|CP006834.1_cds_APECO2_12560_2343	888	226	500	26.51	63.72	1.26521	Up	1.82e-30	7.52e-30	[gene=APECO2_12560] [protein=glycosyl transferase] [protein_id=AKK39439.1] [location=complement(2563479..2564366)]	K12990|1|2.7e-46|190.7|top:TOPB45_0341|rhamnosyltransferase [EC:2.4.1.-]	-	GO:0016740//transferase activity	-	gi|829617278|ref|WP_047340778.1|/2.0e-169/glycosyl transferase [Escherichia coli]
lcl|CP006834.1_cds_APECO2_21700_4061	867	38	84	4.57	10.98	1.26461	Up	2.82e-06	6.1e-06	[gene=APECO2_21700] [protein=AraC family transcriptional regulator] [protein_id=AKK41128.1] [location=complement(4456308..4457174)]	K18991|1|1.1e-10|72.4|bto:WQG_15720|AraC family transcriptional regulator, activator of mtrCDE;K07506|4|8.9e-10|69.3|afs:AFR_29320|AraC family transcriptional regulator	-	GO:0043565//sequence-specific DNA binding;GO:0003700//transcription factor activity, sequence-specific DNA binding	GO:0006355//regulation of transcription, DNA-templated	gi|485683526|ref|WP_001318136.1|/1.2e-166/AraC family transcriptional regulator [Escherichia coli]
lcl|CP006834.1_cds_APECO2_00435_78	426	347	767	88.98	213.69	1.26397	Up	9.12e-46	4.65e-45	[gene=APECO2_00435] [protein=transcriptional regulator] [protein_id=AKK37213.1] [location=82925..83350]	K13771|1|1.8e-72|276.6|eal:EAKF1_ch1651c|Rrf2 family transcriptional regulator, nitric oxide-sensitive transcriptional repressor	-	GO:0003690//double-stranded DNA binding;GO:0051537//2 iron, 2 sulfur cluster binding;GO:0003700//transcription factor activity, sequence-specific DNA binding;GO:0005506//iron ion binding	GO:0045892//negative regulation of transcription, DNA-templated	gi|569537228|gb|AHE59535.1|/1.5e-71/transcriptional repressor NsrR [Escherichia albertii KF1]
lcl|CP006834.1_cds_APECO2_02020_375	2391	214	473	9.08	21.8	1.26356	Up	7.32e-29	2.93e-28	[gene=APECO2_02020] [protein=glucose dehydrogenase] [protein_id=AKK37505.1] [location=complement(420637..423027)]	K00117|1|0.0e+00|1549.6|sbg:SBG_0161|quinoprotein glucose dehydrogenase [EC:1.1.5.2]	GO:0005886//plasma membrane;GO:0016021//integral component of membrane;GO:0030288//outer membrane-bounded periplasmic space	GO:0070968;GO:0008876//quinoprotein glucose dehydrogenase activity;GO:0000287//magnesium ion binding;GO:0048039//ubiquinone binding	GO:0019595;GO:0055114//oxidation-reduction process	gi|485682963|ref|WP_001317619.1|/0.0e+00/glucose dehydrogenase [Escherichia coli]
lcl|CP006834.1_cds_APECO2_06115_1128	966	254	561	27.29	65.5	1.26312	Up	6.95e-34	3.04e-33	[gene=APECO2_06115] [protein=isoaspartyl peptidase] [protein_id=AKK38239.1] [location=1245390..1246355]	K13051|1|1.5e-162|577.0|cfd:CFNIH1_14275|beta-aspartyl-peptidase (threonine type) [EC:3.4.19.5]	-	GO:0004067//asparaginase activity;GO:0008798//beta-aspartyl-peptidase activity	GO:0006508//proteolysis	gi|446435903|ref|WP_000513758.1|/3.3e-178/beta-aspartyl-peptidase [Escherichia coli]
lcl|CP006834.1_cds_APECO2_18170_3400	405	256	565	69.39	166.39	1.26177	Up	4.52e-34	1.98e-33	[gene=APECO2_18170] [protein=hypothetical protein] [protein_id=AKK40478.1] [location=complement(3731395..3731799)]	K11477|1|2.4e-66|256.1|eco:b2977|glc operon protein GlcG	-	-	-	gi|446776000|ref|WP_000853256.1|/2.0e-65/MULTISPECIES: protein GlcG [Enterobacteriaceae]
lcl|CP006834.1_cds_APECO2_10450_1951	636	119	262	19.83	47.43	1.25812	Up	1.41e-16	4.5e-16	[gene=APECO2_10450] [protein=endonuclease IV] [protein_id=AKK39050.1] [location=2138063..2138698]	K10773|1|1.6e-117|426.8|ebw:BWG_1448|endonuclease III [EC:4.2.99.18]	-	GO:0046872//metal ion binding;GO:0003677//DNA binding;GO:0019104//DNA N-glycosylase activity;GO:0051539//4 iron, 4 sulfur cluster binding;GO:0003906//DNA-(apurinic or apyrimidinic site) lyase activity	GO:0006284//base-excision repair;GO:0090305//nucleic acid phosphodiester bond hydrolysis	gi|446953096|ref|WP_001030352.1|/1.6e-117/endonuclease III [Escherichia coli]
lcl|CP006834.1_cds_APECO2_21595_4040	141	377	829	360.33	860.88	1.25649	Up	6.9e-49	3.65e-48	[gene=rpmH] [protein=50S ribosomal protein L34] [protein_id=AKK41107.1] [location=complement(4436355..4436495)]	K02914|1|1.6e-17|92.4|eun:UMNK88_4513|large subunit ribosomal protein L34	GO:0005840//ribosome	GO:0003735//structural constituent of ribosome	GO:0006412//translation	gi|938617656|gb|KPR26990.1|/2.7e-17/hypothetical protein AN669_27215, partial [Escherichia coli]
lcl|CP006834.1_cds_APECO2_11845_2219	723	108	237	15.71	37.46	1.25367	Up	4.67e-15	1.43e-14	[gene=APECO2_11845] [protein=transcriptional regulator] [protein_id=AKK39315.1] [location=complement(2412836..2413558)]	K07782|1|3.3e-135|485.7|ecq:ECED1_2181|LuxR family transcriptional regulator, quorum-sensing system regulator SdiA	-	GO:0003677//DNA binding	GO:0006355//regulation of transcription, DNA-templated	gi|291427610|gb|EFF00637.1|/2.8e-134/regulatory protein sdiA [Escherichia coli FVEC1412]
lcl|CP006834.1_cds_APECO2_17810_3335	354	58	127	18.25	43.41	1.25013	Up	1.08e-08	2.66e-08	[gene=APECO2_17810] [protein=transposase] [protein_id=AKK40416.1] [location=complement(3659408..3659761)]	-	-	-	-	gi|754655556|ref|WP_042038889.1|/1.0e-44/transposase [Escherichia coli]
lcl|CP006834.1_cds_APECO2_06550_1212	285	504	1102	202.57	481.24	1.24834	Up	9.05e-64	5.43e-63	[gene=ihfB] [protein=integration host factor subunit beta] [protein_id=AKK38322.1] [location=1343450..1343734]	K05788|1|3.9e-47|191.8|ese:ECSF_0833|integration host factor subunit beta	GO:0005829//cytosol;GO:0005694//chromosome	GO:0043565//sequence-specific DNA binding	GO:0045893//positive regulation of transcription, DNA-templated;GO:0006310//DNA recombination;GO:0006417//regulation of translation;GO:0000746//conjugation;GO:0045892//negative regulation of transcription, DNA-templated	gi|446089481|ref|WP_000167336.1|/3.3e-46/MULTISPECIES: integration host factor subunit beta [Proteobacteria]
lcl|CP006834.1_cds_APECO2_15790_2954	1281	102	223	8.19	19.45	1.24783	Up	3.61e-14	1.07e-13	[gene=APECO2_15790] [protein=4-aminobutyrate aminotransferase] [protein_id=AKK40044.1] [location=3237860..3239140]	K07250|1|4.9e-230|801.6|cfd:CFNIH1_00310|4-aminobutyrate aminotransferase / (S)-3-amino-2-methylpropionate transaminase [EC:2.6.1.19 2.6.1.22]	-	GO:0030170//pyridoxal phosphate binding;GO:0003867//4-aminobutyrate transaminase activity	GO:0009448//gamma-aminobutyric acid metabolic process	gi|585374851|ref|WP_024256405.1|/3.6e-241/4-aminobutyrate aminotransferase [Escherichia coli]
lcl|CP006834.1_cds_APECO2_03400_623	3075	1615	3528	53.09	126	1.24691	Up	1.21e-199	1.29e-198	[gene=lacZ] [protein=beta-D-galactosidase] [protein_id=AKK37745.1] [location=complement(725265..728339)]	K01190|1|0.0e+00|2099.7|elf:LF82_1168|beta-galactosidase [EC:3.2.1.23]	GO:0009341//beta-galactosidase complex	GO:0030246//carbohydrate binding;GO:0000287//magnesium ion binding;GO:0004565//beta-galactosidase activity	GO:0005975//carbohydrate metabolic process	gi|446100034|ref|WP_000177889.1|/0.0e+00/beta-D-galactosidase [Escherichia coli]
lcl|CP006834.1_cds_APECO2_10175_1897	1020	43	94	4.37	10.37	1.24671	Up	9.22e-07	2.05e-06	[gene=APECO2_10175] [protein=galactonate oxidoreductase] [protein_id=AKK38997.1] [location=complement(2078177..2079196)]	K08322|1|1.4e-160|570.5|cko:CKO_01574|L-gulonate 5-dehydrogenase [EC:1.1.1.380]	-	GO:0008743//L-threonine 3-dehydrogenase activity;GO:0008270//zinc ion binding	GO:0055114//oxidation-reduction process	gi|919975108|ref|WP_052924837.1|/2.5e-192/oxidoreductase [Escherichia coli]
lcl|CP006834.1_cds_APECO2_13090_2440	579	192	419	35.35	83.81	1.24541	Up	3.31e-25	1.25e-24	[gene=APECO2_13090] [protein=membrane protein] [protein_id=AKK39536.1] [location=2684969..2685547]	K19302|1|6.6e-17|92.4|fri:FraEuI1c_0493|undecaprenyl-diphosphatase [EC:3.6.1.27];K03975|2|1.4e-14|84.7|dge:Dgeo_2482|membrane-associated protein	GO:0016021//integral component of membrane	-	-	gi|284922122|emb|CBG35203.1|/3.4e-106/putative membrane protein [Escherichia coli 042]
lcl|CP006834.1_cds_APECO2_04120_762	363	331	720	101.26	239.31	1.24082	Up	6.8e-42	3.29e-41	[gene=APECO2_04120] [protein=hypothetical protein] [protein_id=AKK37883.1] [location=876391..876753]	-	-	-	-	gi|777223723|emb|CKH84452.1|/5.9e-64/Uncharacterised protein (plasmid) [Escherichia coli]
lcl|CP006834.1_cds_APECO2_18095_3385	1179	23	50	2.01	4.75	1.24073	Up	0.000384012	0.000706777	[gene=APECO2_18095] [protein=GspL] [protein_id=AKK40463.1] [location=complement(3710733..3711911)]	K02461|1|1.5e-222|776.5|ecq:ECED1_3604|general secretion pathway protein L	GO:0016021//integral component of membrane;GO:0009276//Gram-negative-bacterium-type cell wall	GO:0008565//protein transporter activity	GO:0015031//protein transport	gi|446019345|ref|WP_000097200.1|/2.4e-223/type II secretion system protein GspL [Escherichia coli]
lcl|CP006834.1_cds_APECO2_21800_4081	819	2710	5894	345.91	817.39	1.24063	Up	0	0	[gene=metQ] [protein=methionine ABC transporter substrate-binding protein] [protein_id=AKK41148.1] [location=4477035..4477853]	K02073|1|2.7e-149|532.7|ecx:EcHS_A3873|D-methionine transport system substrate-binding protein	-	-	-	gi|446702059|ref|WP_000779405.1|/1.6e-149/methionine ABC transporter substrate-binding protein [Escherichia coli]
lcl|CP006834.1_cds_APECO2_02220_415	1158	300	652	26.72	63.09	1.23949	Up	4.85e-38	2.25e-37	[gene=APECO2_02220] [protein=CdaR family transcriptional regulator] [protein_id=AKK37544.1] [location=465691..466848]	K02647|1|1.8e-207|726.5|eal:EAKF1_ch1251c|carbohydrate diacid regulator	-	GO:0003677//DNA binding	-	gi|446852184|ref|WP_000929440.1|/1.1e-215/CdaR family transcriptional regulator [Escherichia coli]
lcl|CP006834.1_cds_APECO2_20820_3902	855	290	630	35.39	83.53	1.23895	Up	8.71e-37	3.96e-36	[gene=APECO2_20820] [protein=transcriptional regulator] [protein_id=AKK40973.1] [location=4275811..4276665]	K13641|1|2.9e-29|134.0|aac:Aaci_2531|IclR family transcriptional regulator, acetate operon repressor	-	-	-	gi|170520902|gb|ACB19080.1|/3.0e-159/transcriptional regulator, IclR family [Escherichia coli SMS-3-5]
lcl|CP006834.1_cds_APECO2_12465_2325	951	179	388	19.55	46.04	1.23572	Up	3.42e-23	1.25e-22	[gene=APECO2_12465] [protein=LysR family transcripitonal regulator] [protein_id=AKK39421.1] [location=complement(2544950..2545900)]	K10972|1|6.5e-30|136.3|rge:RGE_08930|LysR family transcriptional regulator, transcriptional activator of the allD operon	-	GO:0003700//transcription factor activity, sequence-specific DNA binding;GO:0003677//DNA binding	GO:0006355//regulation of transcription, DNA-templated	gi|291432957|gb|EFF05936.1|/1.4e-176/HTH-type transcriptional regulator yeeY [Escherichia coli B185]
lcl|CP006834.1_cds_APECO2_22890_4289	246	30	65	14.3	33.67	1.23545	Up	5.3e-05	0.000105248	[gene=APECO2_22890] [protein=sulfurtransferase] [protein_id=AKK41350.1] [location=4714553..4714798]	K04085|1|5.2e-40|167.9|eum:ECUMN_3933|tRNA 2-thiouridine synthesizing protein A [EC:2.8.1.-]	GO:0005829//cytosol	GO:0016783//sulfurtransferase activity;GO:0097163;GO:0005515//protein binding	GO:0006810//transport;GO:0002143//tRNA wobble position uridine thiolation;GO:0006777//Mo-molybdopterin cofactor biosynthetic process	gi|446052764|ref|WP_000130619.1|/9.0e-40/sulfurtransferase TusA [Escherichia coli]
lcl|CP006834.1_cds_APECO2_15800_2956	663	60	130	9.57	22.52	1.23462	Up	1e-08	2.47e-08	[gene=APECO2_15800] [protein=transcriptional regulator] [protein_id=AKK40046.1] [location=3240799..3241461]	K15735|1|5.2e-119|431.8|ecz:ECS88_2928|GntR family transcriptional regulator, carbon starvation induced regulator	-	GO:0003700//transcription factor activity, sequence-specific DNA binding;GO:0003677//DNA binding	GO:0006355//regulation of transcription, DNA-templated	gi|446078964|ref|WP_000156819.1|/1.2e-118/transcriptional regulator [Escherichia coli]
lcl|CP006834.1_cds_APECO2_05970_1100	1086	374	809	35.59	83.65	1.23289	Up	2.11e-46	1.08e-45	[gene=APECO2_05970] [protein=dehydrogenase] [protein_id=AKK38211.1] [location=1215139..1216224]	K13574|1|3.3e-211|738.8|elc:i14_0850|uncharacterized oxidoreductase [EC:1.1.1.-]	-	GO:0016491//oxidoreductase activity	GO:0055114//oxidation-reduction process	gi|446175642|ref|WP_000253497.1|/5.6e-211/dehydrogenase [Escherichia coli]
lcl|CP006834.1_cds_APECO2_20825_3903	1005	233.55	504.48	24.09	56.53	1.23058	Up	1.53e-29	6.23e-29	[gene=APECO2_20825] [protein=acidic carbohydrate kinase] [protein_id=AKK41773.1] [location=4276689..4277693]	K00883|1|1.8e-195|686.4|ecq:ECED1_4533|2-dehydro-3-deoxygalactonokinase [EC:2.7.1.58]	-	-	-	gi|447040277|ref|WP_001117533.1|/1.8e-195/carbohydrate kinase [Escherichia coli]
lcl|CP006834.1_cds_APECO2_23475_4404	219	160	345	87.57	205.14	1.2281	Up	1.3e-20	4.49e-20	[gene=APECO2_23475] [protein=hypothetical protein] [protein_id=AKK41465.1] [location=complement(4841569..4841787)]	K09898|1|1.7e-34|149.4|eso:O3O_23355|uncharacterized protein	-	GO:0016829//lyase activity	-	gi|16131233|ref|NP_417813.1|/1.5e-33/UPF0270 family protein [Escherichia coli str. K-12 substr. MG1655]
lcl|CP006834.1_cds_APECO2_08190_1525	393	90	194	25.21	59.05	1.22794	Up	3.11e-12	8.69e-12	[gene=APECO2_08190] [protein=hypothetical protein] [protein_id=AKK38631.1] [location=1661154..1661546]	-	GO:0016021//integral component of membrane;GO:0005886//plasma membrane	-	-	gi|446122523|ref|WP_000200378.1|/9.8e-65/MULTISPECIES: protein sirB2 [Enterobacteriaceae]
lcl|CP006834.1_cds_APECO2_08325_1547	1677	5983.98	12822.9	364.33	848.23	1.21921	Up	0	0	[gene=APECO2_08325] [protein=peptide ABC transporter substrate-binding protein] [protein_id=AKK38653.1] [location=1692160..1693836]	K15580|1|0.0e+00|1105.5|sdy:SDY_1301|oligopeptide transport system substrate-binding protein	GO:0043190//ATP-binding cassette (ABC) transporter complex	-	GO:0055085//transmembrane transport	gi|559657241|gb|ESU79544.1|/0.0e+00/Oligopeptide-binding protein oppA [Shigella dysenteriae WRSd3]
lcl|CP006834.1_cds_APECO2_01520_278	243	321	686	155.26	360.5	1.21531	Up	9.06e-39	4.24e-38	[gene=APECO2_01520] [protein=regulatory protein] [protein_id=AKK37408.1] [location=complement(301838..302080)]	K18919|1|9.8e-31|137.1|elh:ETEC_0016|protein HokC/D	GO:0016021//integral component of membrane	-	-	gi|110341821|gb|ABG68058.1|/1.1e-37/hypothetical protein ECP_0016 [Escherichia coli 536]
lcl|CP006834.1_cds_APECO2_04685_870	1113	271	579	25.14	58.37	1.21524	Up	5.73e-33	2.47e-32	[gene=APECO2_04685] [protein=cell wall shape-determining protein] [protein_id=AKK37988.1] [location=complement(993771..994883)]	K05837|1|1.4e-201|706.8|koe:A225_1664|rod shape determining protein RodA	GO:0016021//integral component of membrane	-	GO:0007049//cell cycle;GO:0008360//regulation of cell shape;GO:0051301//cell division	gi|921998606|ref|WP_053287476.1|/2.8e-205/cell wall shape-determining protein [Escherichia coli]
lcl|CP006834.1_cds_APECO2_13590_2539	4515	31	66	0.69	1.6	1.2134	Up	6.12e-05	0.000120928	[gene=APECO2_13590] [protein=membrane protein] [protein_id=AKK39634.1] [location=complement(2792653..2797167)]	K06894|1|0.0e+00|2952.5|ecq:ECED1_2694|uncharacterized protein	-	-	-	gi|331078856|gb|EGI50058.1|/0.0e+00/putative membrane protein [Escherichia coli H299]
lcl|CP006834.1_cds_APECO2_19455_3645	258	2013	4293	907.71	2103.25	1.21232	Up	4.35e-232	4.91e-231	[gene=rpmA] [protein=50S ribosomal protein L27] [protein_id=AKK40717.1] [location=complement(4000918..4001175)]	K02899|1|1.7e-41|172.9|ecoi:ECOPMV1_03496|large subunit ribosomal protein L27	GO:0022625//cytosolic large ribosomal subunit	GO:0003735//structural constituent of ribosome;GO:0005515//protein binding;GO:0019843//rRNA binding;GO:0000049//tRNA binding	GO:0006412//translation	gi|446863339|ref|WP_000940595.1|/1.4e-40/MULTISPECIES: 50S ribosomal protein L27 [Proteobacteria]
lcl|CP006834.1_cds_APECO2_01255_226	789	31	66	4.11	9.52	1.21182	Up	6.12e-05	0.000120987	[gene=APECO2_01255] [protein=ferric iron reductase involved in ferric hydroximate transport] [protein_id=AKK37357.1] [location=complement(250756..251544)]	K13255|1|1.7e-145|520.0|sbo:SBO_4427|ferric iron reductase protein FhuF	-	GO:0051537//2 iron, 2 sulfur cluster binding;GO:0016491//oxidoreductase activity	GO:0055114//oxidation-reduction process	gi|446253756|ref|WP_000331611.1|/1.1e-150/ferric iron reductase involved in ferric hydroximate transport [Escherichia coli]
lcl|CP006834.1_cds_APECO2_22850_4281	834	538	1144	67.38	155.67	1.2081	Up	6.5e-63	3.87e-62	[gene=nikC] [protein=nickel ABC transporter permease] [protein_id=AKK41342.1] [location=complement(4706533..4707366)]	K15586|1|2.8e-154|549.3|ecl:EcolC_0238|nickel transport system permease protein	GO:0005887//integral component of plasma membrane	GO:0016151//nickel cation binding;GO:0015413	GO:0072511//divalent inorganic cation transport;GO:0035444//nickel cation transmembrane transport	gi|446931707|ref|WP_001008963.1|/2.4e-153/MULTISPECIES: nickel ABC transporter permease subunit NikC [Proteobacteria]
lcl|CP006834.1_cds_APECO2_06405_1184	321	697	1482	244.7	565.29	1.20798	Up	5.95e-81	3.95e-80	[gene=clpS] [protein=ATP-dependent Clp protease adaptor protein ClpS] [protein_id=AKK38294.1] [location=1303746..1304066]	K06891|1|9.8e-55|217.2|eld:i02_0933|ATP-dependent Clp protease adaptor protein ClpS	-	GO:0051087//chaperone binding;GO:0008233//peptidase activity	GO:0006508//proteolysis;GO:0030163//protein catabolic process;GO:0009408//response to heat	gi|446442926|ref|WP_000520781.1|/8.3e-54/MULTISPECIES: ATP-dependent Clp protease adaptor ClpS [Proteobacteria]
lcl|CP006834.1_cds_APECO2_22145_4148	210	24	51	13.82	31.9	1.2068	Up	0.000444342	0.000814126	[gene=APECO2_22145] [protein=hypothetical protein] [protein_id=AKK41213.1] [location=4550119..4550328]	-	-	-	-	gi|81473743|sp|Q8FCB6.1|YIBT_ECOL6/3.8e-31/RecName: Full=Uncharacterized protein YibT
lcl|CP006834.1_cds_APECO2_12230_2290	1641	42	89	2.61	6.02	1.20571	Up	3.49e-06	7.53e-06	[gene=APECO2_12230] [protein=MATE family multidrug exporter] [protein_id=AKK39386.1] [location=complement(2501421..2503061)]	K03327|1|2.2e-41|175.3|tma:TM0815|multidrug resistance protein, MATE family	-	-	-	gi|157067150|gb|ABV06405.1|/0.0e+00/MATE efflux family protein [Escherichia coli HS]
lcl|CP006834.1_cds_APECO2_10135_1890	420	304	644	79.17	182.23	1.20273	Up	6.25e-36	2.81e-35	[gene=APECO2_10135] [protein=tRNA processing ribonuclease BN] [protein_id=AKK38990.1] [location=2071473..2071892]	-	-	GO:0043565//sequence-specific DNA binding	-	gi|446155465|ref|WP_000233320.1|/1.2e-71/MULTISPECIES: transcriptional regulator [Enterobacteriaceae]
lcl|CP006834.1_cds_APECO2_07200_1336	576	456	966	84.42	194.31	1.2027	Up	4.88e-53	2.68e-52	[gene=APECO2_07200] [protein=hypothetical protein] [protein_id=AKK38445.1] [location=complement(1480818..1481393)]	-	GO:0042597//periplasmic space	-	-	gi|16129019|ref|NP_415574.1|/3.2e-104/periplasmic high pH-inducible lipid-binding protein [Escherichia coli str. K-12 substr. MG1655]
lcl|CP006834.1_cds_APECO2_23580_4425	462	26	55	6.1	14.03	1.20163	Up	0.000279648	0.000520591	[gene=APECO2_23580] [protein=general secretion pathway protein M] [protein_id=AKK41486.1] [location=complement(4860471..4860932)]	K02462|1|6.7e-81|304.7|eco:b3334|general secretion pathway protein M	GO:0005576//extracellular region	-	GO:0006858//extracellular transport	gi|446520568|ref|WP_000597914.1|/8.0e-82/general secretion pathway protein GspM [Escherichia coli]
lcl|CP006834.1_cds_APECO2_02405_450	654	154	326	24.91	57.29	1.20156	Up	5.93e-19	1.97e-18	[gene=APECO2_02405] [protein=methionine ABC transporter permease] [protein_id=AKK37579.1] [location=complement(504170..504823)]	K02072|1|1.3e-114|417.2|elw:ECW_m0195|D-methionine transport system permease protein	GO:0016021//integral component of membrane;GO:0005886//plasma membrane	GO:0005515//protein binding	GO:0048473	gi|447217354|ref|WP_001294610.1|/2.9e-114/methionine ABC transporter [Escherichia coli]
lcl|CP006834.1_cds_APECO2_18810_3521	414	52	110	13.76	31.62	1.20036	Up	2.56e-07	5.87e-07	[gene=APECO2_18810] [protein=transposase IS911] [protein_id=AKK40593.1] [location=complement(3864012..3864425)]	K07497|1|1.5e-76|290.0|kpv:KPNIH29_03000|putative transposase	-	GO:0003676//nucleic acid binding	GO:0015074//DNA integration	gi|763518411|gb|KIZ86224.1|/2.4e-77/transposase, partial [Escherichia coli]
lcl|CP006834.1_cds_APECO2_17820_3337	426	26	55	6.67	15.32	1.19966	Up	0.000279648	0.000520353	[gene=APECO2_17820] [protein=transposase] [protein_id=AKK40418.1] [location=3661036..3661461]	K07483|1|1.1e-74|283.9|ecoj:P423_24065|transposase	-	GO:0000150//recombinase activity;GO:0046872//metal ion binding;GO:0004519//endonuclease activity;GO:0043565//sequence-specific DNA binding;GO:0004386//helicase activity;GO:0016779//nucleotidyltransferase activity;GO:0016853//isomerase activity;GO:0004803//transposase activity;GO:0051213//dioxygenase activity	GO:0090305//nucleic acid phosphodiester bond hydrolysis;GO:0006313//transposition, DNA-mediated;GO:0015074//DNA integration;GO:0055114//oxidation-reduction process	gi|446344886|ref|WP_000422741.1|/9.6e-74/MULTISPECIES: transposase [Proteobacteria]
lcl|CP006834.1_cds_APECO2_10195_1901	561	366	772	69.7	159.73	1.1964	Up	2.12e-42	1.04e-41	[gene=APECO2_10195] [protein=spermidine N1-acetyltransferase] [protein_id=AKK39001.1] [location=2081465..2082025]	K00657|1|4.0e-104|382.1|ecv:APECO1_667|diamine N-acetyltransferase [EC:2.3.1.57]	-	GO:0004145//diamine N-acetyltransferase activity	-	gi|486265594|ref|WP_001567161.1|/3.4e-103/spermidine N1-acetyltransferase [Escherichia coli]
lcl|CP006834.1_cds_APECO2_05765_1060	2580	116	245	4.56	10.45	1.1964	Up	1.46e-14	4.39e-14	[gene=APECO2_05765] [protein=hypothetical protein] [protein_id=AKK38172.1] [location=1171617..1174196]	K03646|1|2.0e-09|69.7|avd:AvCA6_36650|colicin import membrane protein	-	-	-	gi|446763095|ref|WP_000840351.1|/0.0e+00/tail protein [Escherichia coli]
lcl|CP006834.1_cds_APECO2_07025_1303	639	249	525	41.28	94.56	1.19579	Up	2.39e-29	9.66e-29	[gene=APECO2_07025] [protein=transcriptional regulator] [protein_id=AKK38412.1] [location=1445532..1446170]	K09017|1|4.9e-114|415.2|eco:b1013|TetR/AcrR family transcriptional regulator	-	GO:0003677//DNA binding;GO:0005515//protein binding;GO:0003700//transcription factor activity, sequence-specific DNA binding	GO:0045893//positive regulation of transcription, DNA-templated;GO:0045892//negative regulation of transcription, DNA-templated	gi|26107435|gb|AAN79618.1|AE016758_222/4.2e-113/Hypothetical transcriptional regulator ycdC [Escherichia coli CFT073]
lcl|CP006834.1_cds_APECO2_00655_115	492	56	118	12.28	28.11	1.19477	Up	1.05e-07	2.46e-07	[gene=APECO2_00655] [protein=HxlR family transcriptional regulator] [protein_id=AKK37248.1] [location=121608..122099]	-	-	-	-	gi|564927053|gb|ETE22093.1|/1.4e-84/HxlR family transcriptional regulator [Escherichia coli LAU-EC10]
lcl|CP006834.1_cds_APECO2_14370_2687	177	48.42	102	34.42	78.78	1.19458	Up	6.29e-07	1.42e-06	[gene=APECO2_14370] [protein=protein ninE] [protein_id=AKK39779.1] [location=complement(2947152..2947328)]	-	-	-	-	gi|447176964|ref|WP_001254220.1|/2.8e-27/MULTISPECIES: protein ninE [Enterobacteriaceae]
lcl|CP006834.1_cds_APECO2_04965_915	2685	105	221	3.96	9.06	1.19401	Up	3.36e-13	9.65e-13	[gene=APECO2_04965] [protein=sensor protein KdpD] [protein_id=AKK38031.1] [location=complement(1043932..1046616)]	K07646|1|0.0e+00|1738.8|sbo:SBO_0557|two-component system, OmpR family, sensor histidine kinase KdpD [EC:2.7.13.3]	GO:0016021//integral component of membrane;GO:0005622//intracellular	GO:0005524//ATP binding;GO:0000155//phosphorelay sensor kinase activity	GO:0000160//phosphorelay signal transduction system;GO:0018106//peptidyl-histidine phosphorylation;GO:0023014//signal transduction by protein phosphorylation	gi|485683052|ref|WP_001317700.1|/0.0e+00/two-component sensor histidine kinase [Escherichia coli]
lcl|CP006834.1_cds_APECO2_09580_1784	1545	48	101	3.18	7.27	1.19293	Up	9.04e-07	2.02e-06	[gene=narH] [protein=nitrate reductase A subunit beta] [protein_id=AKK38885.1] [location=complement(1946397..1947941)]	K00371|1|1.4e-303|1046.2|cama:F384_07240|nitrate reductase / nitrite oxidoreductase, beta subunit [EC:1.7.5.1 1.7.99.4]	GO:0009325//nitrate reductase complex	GO:0008940//nitrate reductase activity	GO:0042126//nitrate metabolic process;GO:0055114//oxidation-reduction process	gi|446625195|ref|WP_000702541.1|/0.0e+00/nitrate reductase subunit beta [Escherichia coli]
lcl|CP006834.1_cds_APECO2_10940_2046	264	68	143	29.85	68.21	1.19225	Up	5.03e-09	1.26e-08	[gene=APECO2_10940] [protein=cell division modulator] [protein_id=AKK39145.1] [location=complement(2238908..2239171)]	K15722|1|2.4e-43|179.1|ecg:E2348C_1859|cell division activator	-	GO:0003677//DNA binding;GO:0005515//protein binding	GO:0007049//cell cycle;GO:0051302//regulation of cell division	gi|26108386|gb|AAN80588.1|AE016761_163/2.1e-42/Cell division activator cedA [Escherichia coli CFT073]
lcl|CP006834.1_cds_APECO2_06745_1249	453	726	1524	174.1	397.08	1.18951	Up	3.07e-81	2.05e-80	[gene=APECO2_06745] [protein=Ter macrodomain organizer matS-binding protein] [protein_id=AKK38358.1] [location=1391792..1392244]	K09911|1|7.3e-80|301.2|ecl:EcolC_2640|uncharacterized protein	GO:0005737//cytoplasm;GO:0097047//DNA replication termination region	GO:0043565//sequence-specific DNA binding;GO:0005515//protein binding	GO:0007049//cell cycle;GO:0051276//chromosome organization;GO:0007059//chromosome segregation;GO:0051301//cell division	gi|446799905|ref|WP_000877161.1|/6.2e-79/MULTISPECIES: macrodomain Ter protein [Proteobacteria]
lcl|CP006834.1_cds_APECO2_11060_2067	708	268	562	39.86	90.82	1.18807	Up	5.39e-31	2.24e-30	[gene=APECO2_11060] [protein=TVP38/TMEM64 family inner membrane protein ydjZ] [protein_id=AKK39165.1] [location=2261641..2262348]	K00520|1|4.1e-13|80.1|hel:HELO_4098|mercuric reductase (EC:1.16.1.1);K01115|2|1.5e-07|61.6|rru:Rru_A0202|phospholipase D1/2 [EC:3.1.4.4]	GO:0016021//integral component of membrane	-	-	gi|349738113|gb|AEQ12819.1|/2.3e-128/Inner membrane protein, TVP38/TMEM64 family [Escherichia coli O7:K1 str. CE10]
lcl|CP006834.1_cds_APECO2_19705_3695	1968	42	88	2.17	4.94	1.18682	Up	5.02e-06	1.07e-05	[gene=APECO2_19705] [protein=hydroxybenzoic acid transporter] [protein_id=AKK40767.1] [location=complement(4047251..4049218)]	K03468|1|0.0e+00|1208.0|sty:STY3545|p-hydroxybenzoic acid efflux pump subunit AaeB	GO:0016021//integral component of membrane;GO:0005886//plasma membrane	-	GO:0006810//transport	gi|919887950|ref|WP_052900943.1|/0.0e+00/p-hydroxybenzoic acid efflux pump subunit AaeB [Escherichia coli]
lcl|CP006834.1_cds_APECO2_21725_4066	498	137	287	29.65	67.49	1.18664	Up	1.45e-16	4.61e-16	[gene=APECO2_21725] [protein=hypothetical protein] [protein_id=AKK41133.1] [location=4461302..4461799]	K06871|1|5.7e-94|348.2|ena:ECNA114_3828|uncharacterized protein	-	GO:0016491//oxidoreductase activity;GO:0003677//DNA binding	GO:0055114//oxidation-reduction process	gi|430873279|gb|ELB96854.1|/4.9e-93/transcriptional regulator [Escherichia coli KTE4]
lcl|CP006834.1_cds_APECO2_12540_2340	1629	428	894	26.84	60.92	1.18253	Up	5.9e-48	3.11e-47	[gene=APECO2_12540] [protein=transmembrane sulfatase] [protein_id=AKK39436.1] [location=complement(2559019..2560647)]	K19005|1|2.0e-10|72.4|bxy:BXY_07690|lipoteichoic acid synthase [EC:2.7.8.20];K01138|3|3.7e-09|68.2|chu:CHU_1996|uncharacterized sulfatase [EC:3.1.6.-];K01002|4|3.7e-09|68.2|era:ERE_08790|phosphoglycerol transferase [EC:2.7.8.20]	GO:0016021//integral component of membrane	GO:0008484//sulfuric ester hydrolase activity	GO:0008152//metabolic process	gi|446931998|ref|WP_001009254.1|/1.7e-296/sulfatase [Escherichia coli]
lcl|CP006834.1_cds_APECO2_15285_2860	201	230	480	139.65	316.65	1.18107	Up	1.77e-26	6.81e-26	[gene=APECO2_15285] [protein=hypothetical protein] [protein_id=AKK39951.1] [location=complement(3133048..3133248)]	-	GO:0005829//cytosol	GO:0008198//ferrous iron binding;GO:0005515//protein binding;GO:0004857//enzyme inhibitor activity	GO:0016226//iron-sulfur cluster assembly;GO:0043086//negative regulation of catalytic activity	gi|446445761|ref|WP_000523616.1|/9.6e-32/MULTISPECIES: Fe-S assembly protein IscX [Proteobacteria]
lcl|CP006834.1_cds_APECO2_15000_2803	2280	7029	14642	312.93	708.24	1.1784	Up	0	0	[gene=APECO2_15000] [protein=malic enzyme] [protein_id=AKK39894.1] [location=complement(3054188..3056467)]	K00029|1|0.0e+00|1404.4|ses:SARI_00411|malate dehydrogenase (oxaloacetate-decarboxylating)(NADP+) [EC:1.1.1.40]	-	-	-	gi|919926839|ref|WP_052909759.1|/0.0e+00/malic enzyme [Escherichia coli]
lcl|CP006834.1_cds_APECO2_02260_423	726	519	1081	75.18	170.14	1.1783	Up	2.6e-57	1.49e-56	[gene=APECO2_02260] [protein=uridylate kinase] [protein_id=AKK37552.1] [location=475104..475829]	K09903|1|2.5e-130|469.5|ecol:LY180_00825|uridylate kinase [EC:2.7.4.22]	GO:0005829//cytosol	GO:0042802//identical protein binding;GO:0005524//ATP binding;GO:0033862//UMP kinase activity	GO:0046939//nucleotide phosphorylation;GO:0044210//'de novo' CTP biosynthetic process	gi|446146718|ref|WP_000224573.1|/2.1e-129/MULTISPECIES: UMP kinase [Proteobacteria]
lcl|CP006834.1_cds_APECO2_12125_2272	837	497	1035	62.01	140.31	1.17805	Up	6.25e-55	3.5e-54	[gene=APECO2_12125] [protein=DgsA anti-repressor MtfA] [protein_id=AKK39368.1] [location=2460416..2461252]	K09933|1|9.1e-161|570.9|ssn:SSON_2035|MtfA peptidase	GO:0005737//cytoplasm	GO:0008237//metallopeptidase activity	GO:0006508//proteolysis	gi|224578869|gb|ACN58094.1|/2.0e-160/hypothetical protein YeeI [Escherichia coli]
lcl|CP006834.1_cds_APECO2_20680_3879	1431	25	52	1.79	4.05	1.17796	Up	0.000510096	0.000927489	[gene=APECO2_20680] [protein=hypothetical protein] [protein_id=AKK40950.1] [location=complement(4247738..4249168)]	-	-	-	-	gi|446542492|ref|WP_000619838.1|/9.2e-270/hypothetical protein [Escherichia coli]
lcl|CP006834.1_cds_APECO2_14070_2633	549	231	481	45.02	101.85	1.17781	Up	2.01e-26	7.74e-26	[gene=APECO2_14070] [protein=hypothetical protein] [protein_id=AKK39727.1] [location=complement(2899582..2900130)]	K09906|1|1.9e-106|389.8|elr:ECO55CA74_14190|elongation factor P hydroxylase [EC:1.14.-.-]	-	GO:0003746//translation elongation factor activity	GO:0006414//translational elongation	gi|838776321|gb|KLX58958.1|/2.5e-106/elongation factor P hydroxylase [Escherichia coli]
lcl|CP006834.1_cds_APECO2_03185_581	696	1673	3483	253.37	573.12	1.17759	Up	2.6e-180	2.59e-179	[gene=APECO2_03185] [protein=transporter] [protein_id=AKK37703.1] [location=672287..672982]	K00782|1|3.3e-124|449.1|ecg:E2348C_0270|L-lactate dehydrogenase complex protein LldG	-	-	-	gi|446292551|ref|WP_000370406.1|/2.8e-123/transporter [Escherichia coli]
lcl|CP006834.1_cds_APECO2_10380_1937	768	355	739	48.47	109.63	1.17748	Up	1.09e-39	5.16e-39	[gene=APECO2_10380] [protein=7-alpha-hydroxysteroid dehydrogenase] [protein_id=AKK39036.1] [location=complement(2123715..2124482)]	K00076|1|4.0e-139|498.8|eoc:CE10_1891|7-alpha-hydroxysteroid dehydrogenase [EC:1.1.1.159]	-	GO:0008709//cholate 7-alpha-dehydrogenase activity	GO:0055114//oxidation-reduction process	gi|446405516|ref|WP_000483371.1|/3.4e-138/MULTISPECIES: 7-alpha-hydroxysteroid dehydrogenase [Enterobacteriaceae]
lcl|CP006834.1_cds_APECO2_15015_2806	1044	88	183	8.72	19.71	1.17653	Up	5.92e-11	1.6e-10	[gene=APECO2_15015] [protein=hypothetical protein] [protein_id=AKK39897.1] [location=complement(3059806..3060849)]	-	-	-	-	gi|447193292|ref|WP_001270548.1|/2.3e-201/hypothetical protein [Escherichia coli]
lcl|CP006834.1_cds_APECO2_05960_1098	2151	436	904	20.59	46.39	1.17187	Up	8.32e-48	4.35e-47	[gene=dinG] [protein=ATP-dependent DNA helicase DinG] [protein_id=AKK38209.1] [location=1211858..1214008]	K03722|1|0.0e+00|1330.5|cfd:CFNIH1_14110|ATP-dependent DNA helicase DinG [EC:3.6.4.12]	-	GO:0003677//DNA binding;GO:0004003//ATP-dependent DNA helicase activity;GO:0005524//ATP binding	GO:0032508//DNA duplex unwinding;GO:0006139//nucleobase-containing compound metabolic process	gi|320183287|gb|EFW58142.1|/0.0e+00/ATP-dependent helicase DinG/Rad3 [Shigella flexneri CDC 796-83]
lcl|CP006834.1_cds_APECO2_11225_2099	1155	212	439	18.93	42.59	1.16984	Up	5.18e-24	1.93e-23	[gene=APECO2_11225] [protein=diguanylate cyclase] [protein_id=AKK39196.1] [location=2294192..2295346]	K13069|1|8.3e-221|770.8|ecy:ECSE_1965|diguanylate cyclase [EC:2.7.7.65]	-	-	-	gi|190900965|gb|EDV60748.1|/7.0e-220/GAF domain/diguanylate cyclase (GGDEF) domain protein [Escherichia coli B7A]
lcl|CP006834.1_cds_APECO2_00980_174	531	882	1826	178.15	400.72	1.1695	Up	1.9e-94	1.38e-93	[gene=APECO2_00980] [protein=fimbrial protein FimF] [protein_id=AKK37307.1] [location=194518..195048]	K07348|1|5.5e-95|351.7|ecy:ECSE_4591|minor fimbrial subunit	GO:0009289//pilus	-	GO:0007155//cell adhesion	gi|447167567|ref|WP_001244823.1|/4.7e-94/MULTISPECIES: protein FimF [Proteobacteria]
lcl|CP006834.1_cds_APECO2_03590_661	192	43	89	27.62	62.11	1.16911	Up	5.73e-06	1.22e-05	[gene=APECO2_03590] [protein=hypothetical protein] [protein_id=AKK37783.1] [location=765975..766166]	-	-	-	-	gi|300356039|gb|EFJ71909.1|/5.9e-31/hypothetical protein HMPREF9552_04491 [Escherichia coli MS 198-1]
lcl|CP006834.1_cds_APECO2_12240_2291	951	43	89	4.7	10.56	1.16788	Up	5.73e-06	1.22e-05	[gene=cbl] [protein=CysB family transcriptional regulator] [protein_id=AKK39387.1] [location=complement(2503182..2504132)]	K13635|1|9.4e-162|574.3|cko:CKO_00956|LysR family transcriptional regulator, cys regulon transcriptional activator	-	GO:0003700//transcription factor activity, sequence-specific DNA binding;GO:0003677//DNA binding	GO:0006355//regulation of transcription, DNA-templated	gi|553581656|gb|ESD03088.1|/2.2e-174/cys regulon transcriptional regulator Cbl [Escherichia coli 113302]
lcl|CP006834.1_cds_APECO2_18825_3524	327	71.06	146.77	24.43	54.83	1.16631	Up	7.46e-09	1.86e-08	[gene=APECO2_18825] [protein=transposase] [protein_id=AKK40596.1] [location=complement(3867172..3867498)]	K07483|1|9.0e-56|220.7|ecz:ECS88_p0152|transposase	-	GO:0004803//transposase activity;GO:0003677//DNA binding	GO:0006313//transposition, DNA-mediated	gi|446087282|ref|WP_000165137.1|/2.6e-55/MULTISPECIES: transposase [Enterobacteriaceae]
lcl|CP006834.1_cds_APECO2_15400_2883	1512	31	64	2.1	4.71	1.16534	Up	0.000127187	0.000244735	[gene=APECO2_15400] [protein=heme ABC transporter ATP-binding protein] [protein_id=AKK39974.1] [location=complement(3153180..3154691)]	K02056|1|5.5e-281|971.1|ecp:ECP_2548|simple sugar transport system ATP-binding protein [EC:3.6.3.17]	-	GO:0016887//ATPase activity;GO:0005524//ATP binding	GO:0008643//carbohydrate transport	gi|446415609|ref|WP_000493464.1|/4.6e-280/heme ABC transporter ATP-binding protein [Escherichia coli]
lcl|CP006834.1_cds_APECO2_06920_1283	174	78	161	56.66	127.07	1.16522	Up	1.1e-09	2.85e-09	[gene=APECO2_06920] [protein=gns] [protein_id=AKK38392.1] [location=1424603..1424776]	-	-	-	-	gi|476058083|gb|EMU82800.1|/8.0e-27/hypothetical protein ECMP0210179_1042 [Escherichia coli MP021017.9]
lcl|CP006834.1_cds_APECO2_13670_2555	960	118.73	244.9	12.84	28.78	1.16442	Up	5.49e-14	1.61e-13	[gene=APECO2_13670] [protein=hypothetical protein] [protein_id=AKK39650.1] [location=2819431..2820390]	-	-	-	-	gi|446062678|ref|WP_000140533.1|/2.8e-182/hypothetical protein [Escherichia coli]
lcl|CP006834.1_cds_APECO2_08710_1621	222	32	66	17.23	38.61	1.16405	Up	0.000101038	0.000195717	[gene=APECO2_08710] [protein=phage-shock protein] [protein_id=AKK38726.1] [location=1771049..1771270]	K03971|1|2.5e-33|145.6|sdz:Asd1617_02609|phage shock protein D	GO:0005737//cytoplasm;GO:0005886//plasma membrane	-	GO:0009271//phage shock	gi|486270870|ref|WP_001567952.1|/2.1e-32/phage shock protein D [Escherichia coli]
lcl|CP006834.1_cds_APECO2_20540_3851	312	84	173	30.45	68.14	1.16206	Up	2.9e-10	7.65e-10	[gene=APECO2_20540] [protein=transcription elongation factor GreB] [protein_id=AKK40922.1] [location=complement(4216848..4217159)]	-	-	GO:0003746//translation elongation factor activity	GO:0006414//translational elongation	gi|300418024|gb|EFK01335.1|/4.4e-52/toxin-antitoxin system, toxin component, RelE family [Escherichia coli MS 182-1]
lcl|CP006834.1_cds_APECO2_16330_3057	735	134	275	19.16	42.72	1.15681	Up	2.28e-15	7.03e-15	[gene=APECO2_16330] [protein=phosphoadenosine phosphosulfate reductase] [protein_id=AKK40146.1] [location=complement(3337820..3338554)]	K00390|1|6.6e-139|498.0|ecok:ECMDS42_2267|phosphoadenosine phosphosulfate reductase [EC:1.8.4.8 1.8.4.10]	GO:0005737//cytoplasm	GO:0004604//phosphoadenylyl-sulfate reductase (thioredoxin) activity	GO:0019379//sulfate assimilation, phosphoadenylyl sulfate reduction by phosphoadenylyl-sulfate reductase (thioredoxin);GO:0070814//hydrogen sulfide biosynthetic process;GO:0009086//methionine biosynthetic process;GO:0019344//cysteine biosynthetic process	gi|445961998|ref|WP_000039853.1|/2.5e-138/phosphoadenosine phosphosulfate reductase [Escherichia coli]
lcl|CP006834.1_cds_APECO2_19325_3622	1008	39	80	4.01	8.94	1.15667	Up	2.03e-05	4.16e-05	[gene=APECO2_19325] [protein=hypothetical protein] [protein_id=AKK40694.1] [location=3970340..3971347]	K07496|1|5.8e-77|292.7|afs:AFR_29885|putative transposase;K14733|2|3.9e-09|67.4|rha:RHA1_ro09085|limonene 1,2-monooxygenase [EC:1.14.13.107]	GO:0005829//cytosol	GO:0052601;GO:0018635	GO:0055114//oxidation-reduction process	gi|534818036|gb|EQP69538.1|/4.6e-191/monooxygenase [Escherichia coli HVH 79 (4-2512823)]
lcl|CP006834.1_cds_APECO2_06325_1168	324	122	250	42.38	94.36	1.15479	Up	4.55e-14	1.34e-13	[gene=APECO2_06325] [protein=hypothetical protein] [protein_id=AKK38278.1] [location=1285465..1285788]	-	-	-	-	gi|226710543|sp|B7NPG3.1|YBJQ_ECO7I/1.0e-51/RecName: Full=UPF0145 protein YbjQ
lcl|CP006834.1_cds_APECO2_00235_41	1257	89	182	7.28	16.18	1.1522	Up	1.36e-10	3.59e-10	[gene=APECO2_00235] [protein=transporter] [protein_id=AKK37178.1] [location=complement(45913..47169)]	K16263|1|1.6e-214|750.0|cama:F384_23845|amino acid efflux transporter	GO:0016021//integral component of membrane	GO:0015171//amino acid transmembrane transporter activity	GO:0003333//amino acid transmembrane transport	gi|693237193|ref|WP_032347432.1|/1.4e-237/L-methionine/branched-chain amino acid transporter [Escherichia coli]
lcl|CP006834.1_cds_APECO2_10180_1898	1215	91	186	7.71	17.13	1.15172	Up	8.69e-11	2.33e-10	[gene=APECO2_10180] [protein=bifunctional D-altronate/D-mannonate dehydratase] [protein_id=AKK38998.1] [location=complement(2079208..2080422)]	K08323|1|4.2e-239|831.6|efe:EFER_1525|mannonate dehydratase [EC:4.2.1.8]	-	GO:0004634//phosphopyruvate hydratase activity;GO:0018849//muconate cycloisomerase activity	GO:0009063//cellular amino acid catabolic process	gi|481024019|ref|WP_001295394.1|/1.5e-244/MULTISPECIES: starvation-sensing protein RspA [Proteobacteria]
lcl|CP006834.1_cds_APECO2_21040_3943	204	625	1278	372.68	827.98	1.15166	Up	4.32e-65	2.62e-64	[gene=APECO2_21040] [protein=membrane protein] [protein_id=AKK41012.1] [location=complement(4319350..4319553)]	-	GO:0005886//plasma membrane	-	-	gi|446722574|ref|WP_000799887.1|/1.7e-31/membrane protein [Escherichia coli]
lcl|CP006834.1_cds_APECO2_23960_4490	366	8370	17095	2537.14	5630.11	1.14996	Up	0	0	[gene=APECO2_23960] [protein=50S ribosomal protein L7/L12] [protein_id=AKK41550.1] [location=4912336..4912701]	K02935|1|7.7e-56|221.1|eco:b3986|large subunit ribosomal protein L7/L12	-	-	-	gi|157077143|gb|ABV16851.1|/4.0e-68/hypothetical protein EcE24377A_4526 [Escherichia coli O139:H28 str. E24377A]
lcl|CP006834.1_cds_APECO2_22130_4145	5226	43	88	0.83	1.84	1.14852	Up	8.18e-06	1.72e-05	[gene=APECO2_22130] [protein=adhesin] [protein_id=AKK41210.1] [location=complement(4542962..4548187)]	K20306|1|3.1e-97|362.5|bmaz:BM44_4768|trafficking protein particle complex subunit 9;K19232|3|2.4e-89|336.3|smq:SinmeB_5623|hyaluronate-binding autotransporter adhesin	GO:0019867//outer membrane	-	GO:0009405//pathogenesis	gi|723232909|gb|AIX65552.1|/0.0e+00/adhesin [Escherichia coli]
lcl|CP006834.1_cds_APECO2_20835_3905	975	342	696	36.4	80.48	1.14469	Up	6.5e-36	2.92e-35	[gene=APECO2_20835] [protein=ABC transporter substrate-binding protein] [protein_id=AKK40975.1] [location=4278337..4279311]	K07795|1|1.3e-41|175.3|hcs:FF32_05155|putative tricarboxylic transport membrane protein	GO:0030288//outer membrane-bounded periplasmic space	-	-	gi|446512349|ref|WP_000589804.1|/6.0e-180/MULTISPECIES: ABC transporter substrate-binding protein [Escherichia]
lcl|CP006834.1_cds_APECO2_19045_3567	663	693	1410	110.48	244.23	1.14446	Up	6.21e-71	3.94e-70	[gene=APECO2_19045] [protein=membrane protein] [protein_id=AKK40639.1] [location=3919801..3920463]	K03975|1|3.3e-28|130.2|hse:Hsero_0837|membrane-associated protein	GO:0005887//integral component of plasma membrane	GO:0022857//transmembrane transporter activity	GO:0043093;GO:0042493//response to drug;GO:0055085//transmembrane transport	gi|973718671|gb|ALX64050.1|/2.3e-122/hypothetical protein AVR73_18495 [Escherichia coli]
lcl|CP006834.1_cds_APECO2_03100_564	588	495	1007	89.65	198.15	1.14422	Up	3.7e-51	2e-50	[gene=APECO2_03100] [protein=fimbrillin MatB] [protein_id=AKK37686.1] [location=complement(652151..652738)]	-	GO:0009289//pilus	-	-	gi|446653638|ref|WP_000730984.1|/6.1e-103/common pilus major fimbrillin subunit EcpA [Escherichia coli]
lcl|CP006834.1_cds_APECO2_02170_405	891	27	55	3.16	6.98	1.1433	Up	0.000460472	0.00084216	[gene=APECO2_02170] [protein=iron-hydroxamate transporter substrate-binding subunit] [protein_id=AKK37534.1] [location=453926..454816]	K02016|1|1.1e-167|594.0|ecg:E2348C_0159|iron complex transport system substrate-binding protein	-	-	-	gi|485682969|ref|WP_001317625.1|/7.4e-169/iron-hydroxamate transporter substrate-binding subunit [Escherichia coli]
lcl|CP006834.1_cds_APECO2_12020_2253	786	63	128	8.4	18.53	1.1414	Up	8.98e-08	2.11e-07	[gene=fliR] [protein=flagellar biosynthesis protein FliR] [protein_id=AKK39349.1] [location=2440606..2441391]	K02421|1|1.1e-128|464.2|efe:EFER_1935|flagellar biosynthetic protein FliR	GO:0005886//plasma membrane;GO:0016021//integral component of membrane;GO:0009425//bacterial-type flagellum basal body	-	GO:0044780;GO:0006605//protein targeting	gi|446906720|ref|WP_000983976.1|/6.4e-140/MULTISPECIES: flagellar biosynthesis protein FliR [Escherichia]
lcl|CP006834.1_cds_APECO2_23545_4418	471	11712	23767	2692.26	5935.92	1.14065	Up	0	0	[gene=APECO2_23545] [protein=30S ribosomal protein S7] [protein_id=AKK41479.1] [location=4851924..4852394]	K02992|1|1.2e-80|303.9|eoh:ECO103_4059|small subunit ribosomal protein S7	GO:0022627//cytosolic small ribosomal subunit;GO:0016020//membrane	GO:0003729//mRNA binding;GO:0019843//rRNA binding;GO:0003735//structural constituent of ribosome;GO:0005515//protein binding;GO:0000049//tRNA binding	GO:0017148//negative regulation of translation;GO:0000028//ribosomal small subunit assembly	gi|447060789|ref|WP_001138045.1|/9.9e-80/30S ribosomal protein S7 [Escherichia coli]
lcl|CP006834.1_cds_APECO2_13910_2603	456	273	554	65	143.31	1.14063	Up	9.08e-29	3.62e-28	[gene=APECO2_13910] [protein=membrane protein] [protein_id=AKK39697.1] [location=complement(2868056..2868511)]	K09899|1|4.2e-83|312.0|ebe:B21_02180|uncharacterized protein	GO:0016021//integral component of membrane;GO:0005886//plasma membrane	-	GO:2001251//negative regulation of chromosome organization	gi|16130230|ref|NP_416798.1|/3.5e-82/UPF0208 family inner membrane protein [Escherichia coli str. K-12 substr. MG1655]
lcl|CP006834.1_cds_APECO2_20045_3755	1560	68	138	4.46	9.83	1.14015	Up	2.93e-08	7.06e-08	[gene=APECO2_20045] [protein=5'-nucleotidase] [protein_id=AKK40827.1] [location=complement(4126552..4128111)]	K11751|1|4.1e-300|1034.6|ecg:E2348C_4249|5'-nucleotidase / UDP-sugar diphosphatase [EC:3.1.3.5 3.6.1.45];K01081|2|7.1e-300|1033.9|ecv:APECO1_2526|5'-nucleotidase [EC:3.1.3.5]	-	GO:0046872//metal ion binding;GO:0016788//hydrolase activity, acting on ester bonds;GO:0000166//nucleotide binding	GO:0009166//nucleotide catabolic process	gi|446616732|ref|WP_000694078.1|/6.4e-301/multifunctional 2',3'-cyclic-nucleotide 2'-phosphodiesterase/5'-nucleotidase/3'-nucleotidase [Escherichia coli]
lcl|CP006834.1_cds_APECO2_10515_1964	2013	78	158	3.94	8.67	1.13784	Up	3.13e-09	7.92e-09	[gene=APECO2_10515] [protein=fusaric acid resistance protein] [protein_id=AKK39063.1] [location=2148661..2150673]	K03468|1|3.2e-26|125.2|pcv:BCS7_01375|p-hydroxybenzoic acid efflux pump subunit AaeB	-	-	-	gi|446917067|ref|WP_000994323.1|/0.0e+00/MULTISPECIES: fusaric acid resistance protein [Escherichia]
lcl|CP006834.1_cds_APECO2_19170_3591	1335	707	1431	54.38	119.59	1.13695	Up	3.15e-71	2e-70	[gene=APECO2_19170] [protein=galactonate transporter] [protein_id=AKK40663.1] [location=complement(3943546..3944880)]	K12299|1|9.5e-245|850.5|cfd:CFNIH1_02865|MFS transporter, ACS family, probable galactarate transporter	GO:0016021//integral component of membrane	GO:0005215//transporter activity	GO:0055085//transmembrane transport	gi|519083390|ref|WP_020239265.1|/6.0e-255/galactonate transporter [Escherichia coli]
lcl|CP006834.1_cds_APECO2_19460_3646	312	5363	10854	1944.29	4275.35	1.1368	Up	0	0	[gene=rplU] [protein=50S ribosomal protein L21] [protein_id=AKK40718.1] [location=complement(4001196..4001507)]	K02888|1|9.9e-52|207.2|elx:CDCO157_3806|large subunit ribosomal protein L21	-	-	-	gi|26110198|gb|AAN82384.1|AE016767_144/2.0e-52/Hypothetical protein c3944 [Escherichia coli CFT073]
lcl|CP006834.1_cds_APECO2_02055_382	381	452	914	131.05	287.91	1.1355	Up	4.72e-46	2.41e-45	[gene=APECO2_02055] [protein=aspartate decarboxylase] [protein_id=AKK37512.1] [location=complement(428116..428496)]	K01579|1|6.6e-66|254.6|eab:ECABU_c01450|aspartate 1-decarboxylase [EC:4.1.1.11]	-	-	-	gi|660064141|gb|KEL59930.1|/6.6e-66/polysaccharide deacetylase family protein [Escherichia coli 5-366-08_S1_C1]
lcl|CP006834.1_cds_APECO2_16815_3149	531	854	1725	172.49	378.55	1.13397	Up	3.91e-85	2.68e-84	[gene=APECO2_16815] [protein=RNA pyrophosphohydrolase] [protein_id=AKK40237.1] [location=complement(3453716..3454246)]	K08311|1|2.0e-100|369.8|eok:G2583_3484|putative (di)nucleoside polyphosphate hydrolase [EC:3.6.1.-]	GO:0005737//cytoplasm	GO:0046872//metal ion binding;GO:0034353//RNA pyrophosphohydrolase activity	GO:0050779//RNA destabilization;GO:0006402//mRNA catabolic process	gi|446486635|ref|WP_000564489.1|/1.7e-99/MULTISPECIES: RNA pyrophosphohydrolase [Proteobacteria]
lcl|CP006834.1_cds_APECO2_10695_1998	1221	102	206	8.6	18.87	1.13369	Up	1.51e-11	4.14e-11	[gene=APECO2_10695] [protein=bifunctional cysteine desulfurase/selenocysteine lyase] [protein_id=AKK39097.1] [location=complement(2185841..2187061)]	K11717|1|1.3e-216|756.9|cko:CKO_01713|cysteine desulfurase / selenocysteine lyase [EC:2.8.1.7 4.4.1.16]	-	-	-	gi|485762832|ref|WP_001387955.1|/3.1e-234/cysteine desulfurase [Escherichia coli]
lcl|CP006834.1_cds_APECO2_15690_2934	519	53	107	10.97	24.07	1.13367	Up	1.21e-06	2.67e-06	[gene=APECO2_15690] [protein=hypothetical protein] [protein_id=AKK40025.1] [location=3219346..3219864]	-	-	-	GO:0071978	gi|54040183|sp|P64549.1|YFIR_ECO57/2.1e-91/RecName: Full=Uncharacterized protein YfiR; Flags: Precursor
lcl|CP006834.1_cds_APECO2_22530_4220	1107	211	426	19.69	43.18	1.1329	Up	2.82e-22	1.01e-21	[gene=APECO2_22530] [protein=endonuclease III] [protein_id=AKK41284.1] [location=4632440..4633546]	K01179|1|1.2e-216|756.9|sfe:SFxv_3885|endoglucanase [EC:3.2.1.4]	-	GO:0004553//hydrolase activity, hydrolyzing O-glycosyl compounds	GO:0000272//polysaccharide catabolic process	gi|485683486|ref|WP_001318097.1|/9.7e-219/endoglucanase [Escherichia coli]
lcl|CP006834.1_cds_APECO2_23800_4467	426	183	369	46.93	102.81	1.1314	Up	1.85e-19	6.26e-19	[gene=zntR] [protein=zinc-responsive transcriptional regulator] [protein_id=AKK41527.1] [location=4888222..4888647]	K13638|1|3.3e-74|282.3|elw:ECW_m3560|MerR family transcriptional regulator, Zn(II)-responsive regulator of zntA	-	-	-	gi|919967620|ref|WP_052923310.1|/2.8e-73/heavy metal-responsive transcriptional regulator [Escherichia coli]
lcl|CP006834.1_cds_APECO2_02005_373	387	132	266	37.61	82.36	1.13083	Up	1.97e-14	5.9e-14	[gene=APECO2_02005] [protein=hypothetical protein] [protein_id=AKK37503.1] [location=complement(418378..418764)]	-	-	-	-	gi|12512834|gb|AAG54426.1|AE005188_7/1.5e-65/hypothetical protein Z0132 [Escherichia coli O157:H7 str. EDL933]
lcl|CP006834.1_cds_APECO2_00965_172	648	5362	10781	875.8	1913.23	1.12734	Up	0	0	[gene=APECO2_00965] [protein=fimbrin fimI] [protein_id=AKK37305.1] [location=190397..191044]	K07351|1|3.5e-120|435.6|eok:G2583_5116|fimbrial protein	GO:0009289//pilus	-	GO:0007155//cell adhesion	gi|323945831|gb|EGB41876.1|/1.4e-119/fimbrial protein [Escherichia coli H120]
lcl|CP006834.1_cds_APECO2_19805_3714	297	227	456	87.03	189.96	1.12611	Up	1.66e-23	6.1e-23	[gene=fis] [protein=Fis family transcriptional regulator] [protein_id=AKK40786.1] [location=4072021..4072317]	K03557|1|1.1e-47|193.7|sfs:SFyv_4780|Fis family transcriptional regulator, factor for inversion stimulation protein	GO:0005829//cytosol;GO:0000787	GO:0016779//nucleotidyltransferase activity;GO:0000156//phosphorelay response regulator activity;GO:0044212//transcription regulatory region DNA binding;GO:0043565//sequence-specific DNA binding;GO:0005515//protein binding;GO:0003700//transcription factor activity, sequence-specific DNA binding	GO:0000160//phosphorelay signal transduction system;GO:0090609;GO:0034401	gi|446385050|ref|WP_000462905.1|/9.1e-47/MULTISPECIES: Fis family transcriptional regulator [Proteobacteria]
lcl|CP006834.1_cds_APECO2_23760_4459	1332	35975	72050	2773.57	6035.32	1.12169	Up	0	0	[gene=secY] [protein=preprotein translocase subunit SecY] [protein_id=AKK41519.1] [location=4883255..4884586]	K03076|1|2.3e-227|792.7|ssz:SCc_669|preprotein translocase subunit SecY	-	-	-	gi|447041605|ref|WP_001118861.1|/1.2e-247/MULTISPECIES: protein translocase subunit SecY [Proteobacteria]
lcl|CP006834.1_cds_APECO2_14135_2645	486	553	1107	122.88	267.25	1.12094	Up	2.61e-54	1.45e-53	[gene=APECO2_14135] [protein=phosphohistidine phosphatase] [protein_id=AKK39739.1] [location=complement(2911727..2912212)]	K08296|1|1.9e-86|323.2|ssj:SSON53_13985|phosphohistidine phosphatase [EC:3.1.3.-]	GO:0005737//cytoplasm	GO:0004721//phosphoprotein phosphatase activity;GO:0008969//phosphohistidine phosphatase activity;GO:0005515//protein binding	GO:0006470//protein dephosphorylation	gi|447118563|ref|WP_001195819.1|/1.6e-85/MULTISPECIES: phosphohistidine phosphatase [Proteobacteria]
lcl|CP006834.1_cds_APECO2_08235_1532	1431	168	336	12.03	26.15	1.12017	Up	1.39e-17	4.5e-17	[gene=APECO2_08235] [protein=invasin] [protein_id=AKK38638.1] [location=1667624..1669054]	K13735|1|1.4e-73|282.0|yin:CH53_52|adhesin/invasin	-	-	-	gi|534824993|gb|EQP76363.1|/6.6e-284/invasin [Escherichia coli HVH 79 (4-2512823)]
lcl|CP006834.1_cds_APECO2_02970_539	1518	30	60	2.02	4.39	1.11987	Up	0.000327288	0.000606775	[gene=APECO2_02970] [protein=flagellar biosynthesis protein FlhA] [protein_id=AKK41729.1] [location=complement(623286..624803)]	K02400|1|1.4e-281|973.0|ecc:c0377|flagellar biosynthesis protein FlhA	GO:0016021//integral component of membrane	-	GO:0009306//protein secretion	gi|742937225|ref|WP_039025857.1|/1.4e-281/flagellar biosynthesis protein FlhA [Escherichia coli]
lcl|CP006834.1_cds_APECO2_10810_2021	834	368	736	46.09	100.15	1.11964	Up	1.27e-36	5.77e-36	[gene=APECO2_10810] [protein=PEP synthetase regulatory protein] [protein_id=AKK39120.1] [location=2213985..2214818]	K09773|1|1.3e-143|513.8|kle:AO703_11640|[pyruvate, water dikinase]-phosphate phosphotransferase / [pyruvate, water dikinase] kinase [EC:2.7.4.28 2.7.11.33]	-	GO:0043531//ADP binding;GO:0005524//ATP binding;GO:0016776//phosphotransferase activity, phosphate group as acceptor;GO:0004674//protein serine/threonine kinase activity	GO:0006468//protein phosphorylation;GO:0006470//protein dephosphorylation	gi|446290071|ref|WP_000367926.1|/1.7e-151/phosphoenolpyruvate synthase regulatory protein [Escherichia coli]
lcl|CP006834.1_cds_APECO2_23510_4411	219	49	98	26.82	58.27	1.11944	Up	4.22e-06	9.03e-06	[gene=APECO2_23510] [protein=lysis protein] [protein_id=AKK41472.1] [location=complement(4848147..4848365)]	K03745|1|4.7e-32|141.4|eok:G2583_4053|SlyX protein	-	-	-	gi|447076359|ref|WP_001153615.1|/4.0e-31/MULTISPECIES: protein SlyX [Bacteria]
lcl|CP006834.1_cds_APECO2_03990_737	528	77	154	15.65	34	1.11937	Up	7.79e-09	1.94e-08	[gene=APECO2_03990] [protein=primosomal replication protein N''] [protein_id=AKK37858.1] [location=complement(849456..849983)]	K04067|1|1.9e-92|343.2|eum:ECUMN_0506|primosomal replication protein N''	-	-	-	gi|446767602|ref|WP_000844858.1|/1.7e-91/MULTISPECIES: primosomal replication protein N'' [Enterobacteriaceae]
lcl|CP006834.1_cds_APECO2_10260_1914	336	31	62	10.34	22.46	1.11912	Up	0.00025955	0.000484955	[gene=APECO2_10260] [protein=acid-shock protein] [protein_id=AKK39013.1] [location=2096630..2096965]	K10773|1|5.2e-06|55.5|strf:ASR50_15185|endonuclease III [EC:4.2.99.18];K03530|3|6.7e-06|55.1|gor:KTR9_3252|DNA-binding protein HU-beta	GO:0042597//periplasmic space	-	-	gi|446666597|ref|WP_000743943.1|/2.3e-54/MULTISPECIES: acid-shock protein [Enterobacteriaceae]
lcl|CP006834.1_cds_APECO2_21760_4073	1503	33	66	2.25	4.88	1.11696	Up	0.000163434	0.000310364	[gene=APECO2_21760] [protein=sensory histidine kinase] [protein_id=AKK41140.1] [location=4466773..4468275]	K07675|1|3.5e-264|915.2|senb:BN855_38810|two-component system, NarL family, sensor histidine kinase UhpB [EC:2.7.13.3]	GO:0005622//intracellular;GO:0016021//integral component of membrane	GO:0000155//phosphorelay sensor kinase activity;GO:0046983//protein dimerization activity	GO:0000160//phosphorelay signal transduction system;GO:0018106//peptidyl-histidine phosphorylation;GO:0023014//signal transduction by protein phosphorylation	gi|485683525|ref|WP_001318135.1|/2.4e-289/two-component system sensor histidine kinase UhpB [Escherichia coli]
lcl|CP006834.1_cds_APECO2_18590_3481	201	252	503	153.01	331.82	1.11677	Up	1.89e-25	7.15e-25	[gene=APECO2_18590] [protein=glycogen synthesis protein GlgS] [protein_id=AKK40555.1] [location=complement(3817439..3817639)]	-	-	-	-	gi|481042048|ref|WP_001296424.1|/3.3e-32/MULTISPECIES: glycogen synthase [Bacteria]
lcl|CP006834.1_cds_APECO2_04655_864	966	1547	3087	166.23	360.4	1.11642	Up	3.7e-147	3.32e-146	[gene=APECO2_04655] [protein=lipoyl synthase] [protein_id=AKK37982.1] [location=complement(987819..988784)]	K03644|1|1.1e-178|630.6|ron:TE10_09115|lipoyl synthase [EC:2.8.1.8]	-	-	-	gi|487478795|ref|WP_001697972.1|/1.4e-184/lipoyl synthase [Escherichia coli]
lcl|CP006834.1_cds_APECO2_03740_689	519	133	265	27.53	59.6	1.11431	Up	4.37e-14	1.29e-13	[gene=APECO2_03740] [protein=phosphatidylglycerophosphatase A] [protein_id=AKK37811.1] [location=795670..796188]	K01095|1|2.3e-101|372.9|ell:WFL_02410|phosphatidylglycerophosphatase A [EC:3.1.3.27]	GO:0005887//integral component of plasma membrane	GO:0046872//metal ion binding;GO:0042577//lipid phosphatase activity;GO:0008962//phosphatidylglycerophosphatase activity	GO:0009395//phospholipid catabolic process;GO:0006655//phosphatidylglycerol biosynthetic process;GO:0032026//response to magnesium ion;GO:0046839//phospholipid dephosphorylation	gi|446076189|ref|WP_000154044.1|/1.9e-100/MULTISPECIES: phosphatidylglycerophosphatase A [Proteobacteria]
lcl|CP006834.1_cds_APECO2_03895_720	1773	106	211	6.1	13.19	1.11256	Up	1.72e-11	4.72e-11	[gene=APECO2_03895] [protein=multidrug ABC transporter ATP-binding protein] [protein_id=AKK37841.1] [location=828042..829814]	K18889|1|7.0e-304|1047.3|lax:APT61_17260|ATP-binding cassette, subfamily B, multidrug efflux pump	-	-	-	gi|447158360|ref|WP_001235616.1|/0.0e+00/multidrug ABC transporter permease/ATP-binding protein [Escherichia coli]
lcl|CP006834.1_cds_APECO2_19095_3577	702	75	149	11.26	24.3	1.10975	Up	1.71e-08	4.18e-08	[gene=APECO2_19095] [protein=pirin] [protein_id=AKK40649.1] [location=3926346..3927047]	K06911|1|6.3e-131|471.5|ssj:SSON53_18985|uncharacterized protein	-	-	-	gi|446556239|ref|WP_000633585.1|/4.8e-131/pirin-like protein YhaK [Escherichia coli]
lcl|CP006834.1_cds_APECO2_15535_2910	576	1340	2660	248.08	535.05	1.10887	Up	1.01e-125	8.33e-125	[gene=APECO2_15535] [protein=RNA polymerase sigma factor AlgU] [protein_id=AKK40001.1] [location=complement(3185632..3186207)]	K03088|1|5.6e-101|371.7|eok:G2583_3155|RNA polymerase sigma-70 factor, ECF subfamily	GO:0005737//cytoplasm	GO:0003899//DNA-directed RNA polymerase activity;GO:0003677//DNA binding;GO:0005515//protein binding;GO:0016987//sigma factor activity;GO:0003700//transcription factor activity, sequence-specific DNA binding	GO:0009266//response to temperature stimulus;GO:0006355//regulation of transcription, DNA-templated;GO:0006970//response to osmotic stress;GO:0006352//DNA-templated transcription, initiation	gi|917378311|ref|WP_051985023.1|/4.7e-100/RNA polymerase sigma factor RpoE, partial [Escherichia coli]
lcl|CP006834.1_cds_APECO2_01730_318	1701	65	129	3.9	8.41	1.10863	Up	1.61e-07	3.72e-07	[gene=APECO2_01730] [protein=ribulokinase] [protein_id=AKK37448.1] [location=complement(351480..353180)]	K00853|1|1.7e-310|1069.3|cama:F384_00325|L-ribulokinase [EC:2.7.1.16]	-	GO:0008741;GO:0005524//ATP binding	GO:0019569//L-arabinose catabolic process to xylulose 5-phosphate;GO:0046835//carbohydrate phosphorylation	gi|486241371|ref|WP_001561400.1|/0.0e+00/ribulokinase [Escherichia coli]
lcl|CP006834.1_cds_APECO2_24170_4527	969	49	97	5.25	11.29	1.10466	Up	5.95e-06	1.26e-05	[gene=APECO2_24170] [protein=Cro/Cl family transcriptional regulator] [protein_id=AKK41585.1] [location=complement(4963539..4964507)]	K05346|1|3.9e-38|163.7|agn:AFK25_14220|deoxyribonucleoside regulator	-	-	-	gi|218429870|emb|CAR10841.2|/3.0e-179/sorbitol/sorbose operon activator [Escherichia coli ED1a]
lcl|CP006834.1_cds_APECO2_03175_579	720	2433	4814	355.53	764.31	1.10419	Up	2.24e-224	2.5e-223	[gene=APECO2_03175] [protein=hypothetical protein] [protein_id=AKK37701.1] [location=670137..670856]	K18928|1|2.0e-132|476.5|ecf:ECH74115_0359|L-lactate dehydrogenase complex protein LldE	-	-	-	gi|15829598|ref|NP_308371.1|/1.7e-131/dehydrogenase subunit [Escherichia coli O157:H7 str. Sakai]
lcl|CP006834.1_cds_APECO2_23540_4417	435	8056	15937	2019.14	4339.92	1.10393	Up	0	0	[gene=APECO2_23540] [protein=30S ribosomal protein S12] [protein_id=AKK41478.1] [location=4851393..4851827]	K02950|1|7.2e-77|291.2|ecc:c4116|small subunit ribosomal protein S12	GO:0015935//small ribosomal subunit	GO:0003735//structural constituent of ribosome;GO:0019843//rRNA binding;GO:0000049//tRNA binding	GO:0006412//translation	gi|26110368|gb|AAN82554.1|AE016767_314/6.2e-76/30S ribosomal protein S12 [Escherichia coli CFT073]
lcl|CP006834.1_cds_APECO2_00500_90	756	304	601	42.2	90.65	1.10306	Up	1.58e-29	6.39e-29	[gene=APECO2_00500] [protein=transcriptional regulator] [protein_id=AKK37224.1] [location=complement(94334..95089)]	K03477|1|1.1e-136|490.7|elo:EC042_4671|DeoR family transcriptional regulator, ulaG and ulaABCDEF operon transcriptional repressor	GO:0005737//cytoplasm	GO:0003677//DNA binding;GO:0031418//L-ascorbic acid binding;GO:0005515//protein binding;GO:0003700//transcription factor activity, sequence-specific DNA binding	GO:0045892//negative regulation of transcription, DNA-templated	gi|446055776|ref|WP_000133631.1|/9.2e-136/MULTISPECIES: transcriptional regulator [Proteobacteria]
lcl|CP006834.1_cds_APECO2_23570_4423	477	43	85	9.75	20.94	1.10279	Up	2.33e-05	4.75e-05	[gene=APECO2_23570] [protein=bacterioferritin] [protein_id=AKK41484.1] [location=4859289..4859765]	K03594|1|1.3e-84|317.0|ecoi:ECOPMV1_03647|bacterioferritin [EC:1.16.3.1]	GO:0005886//plasma membrane;GO:0005829//cytosol	GO:0042802//identical protein binding;GO:0008199//ferric iron binding;GO:0020037//heme binding;GO:0004322//ferroxidase activity	GO:0006880//intracellular sequestering of iron ion;GO:0006826//iron ion transport;GO:0055114//oxidation-reduction process	gi|446598159|ref|WP_000675505.1|/3.9e-84/bacterioferritin [Escherichia coli]
lcl|CP006834.1_cds_APECO2_14075_2634	810	79	156	10.2	21.89	1.1017	Up	9.81e-09	2.42e-08	[gene=APECO2_14075] [protein=membrane protein] [protein_id=AKK39728.1] [location=complement(2900130..2900939)]	K07090|1|4.4e-136|488.8|ses:SARI_00518|uncharacterized protein	GO:0016021//integral component of membrane;GO:0005886//plasma membrane	GO:0016787//hydrolase activity	GO:0009408//response to heat	gi|446369511|ref|WP_000447366.1|/6.2e-146/MULTISPECIES: membrane protein [Enterobacteriaceae]
lcl|CP006834.1_cds_APECO2_03650_672	1320	494	975	38.44	82.44	1.10074	Up	1.07e-46	5.5e-46	[gene=APECO2_03650] [protein=branched-chain amino acid transporter 2 carrier protein BrnQ] [protein_id=AKK37794.1] [location=778475..779794]	K03311|1|4.7e-236|821.6|cko:CKO_02769|branched-chain amino acid:cation transporter, LIVCS family	GO:0016021//integral component of membrane;GO:0005886//plasma membrane	GO:0015658//branched-chain amino acid transmembrane transporter activity	GO:0006865//amino acid transport;GO:0015803//branched-chain amino acid transport	gi|749610535|ref|WP_040232748.1|/4.7e-236/MULTISPECIES: branched-chain amino acid ABC transporter substrate-binding protein [Citrobacter]
lcl|CP006834.1_cds_APECO2_11975_2244	1374	1744	3442	130.23	279.27	1.1006	Up	3.63e-160	3.4e-159	[gene=fliI] [protein=ATP synthase] [protein_id=AKK39340.1] [location=2434266..2435639]	K02412|1|2.9e-257|892.1|elx:CDCO157_2474|flagellum-specific ATP synthase [EC:3.6.3.14]	GO:0005737//cytoplasm;GO:0030257//type III protein secretion system complex	GO:0042802//identical protein binding;GO:0016887//ATPase activity;GO:0005524//ATP binding	GO:0015992//proton transport;GO:0071973//bacterial-type flagellum-dependent cell motility;GO:0006754//ATP biosynthetic process;GO:0030254//protein secretion by the type III secretion system;GO:0044780	gi|446135439|ref|WP_000213294.1|/2.5e-256/MULTISPECIES: flagellum-specific ATP synthase [Proteobacteria]
lcl|CP006834.1_cds_APECO2_17280_3238	147	74	146	66.89	143.38	1.09998	Up	3e-08	7.23e-08	[gene=APECO2_17280] [protein=hypothetical protein] [protein_id=AKK40326.1] [location=complement(3559969..3560115)]	-	-	-	-	gi|802136282|emb|CQR82377.1|/2.0e-18/hypothetical protein b2939 [Escherichia coli K-12]
lcl|CP006834.1_cds_APECO2_08870_1652	564	69	136	13.06	27.98	1.09924	Up	9.2e-08	2.16e-07	[gene=APECO2_08870] [protein=DNA endonuclease SmrA] [protein_id=AKK38757.1] [location=1805489..1806052]	-	-	GO:0004519//endonuclease activity	GO:0090305//nucleic acid phosphodiester bond hydrolysis	gi|446969565|ref|WP_001046821.1|/2.4e-104/MULTISPECIES: DNA endonuclease SmrA [Enterobacteriaceae]
lcl|CP006834.1_cds_APECO2_12915_2409	801	34	67	4.44	9.51	1.09889	Up	0.000183829	0.000347956	[gene=APECO2_12915] [protein=bifunctional hydroxy-methylpyrimidine kinase/ hydroxy-phosphomethylpyrimidine kinase] [protein_id=AKK39505.1] [location=complement(2642029..2642829)]	K00941|1|2.8e-135|486.1|cro:ROD_22271|hydroxymethylpyrimidine/phosphomethylpyrimidine kinase [EC:2.7.1.49 2.7.4.7]	-	GO:0008902//hydroxymethylpyrimidine kinase activity;GO:0005524//ATP binding;GO:0008972//phosphomethylpyrimidine kinase activity	GO:0009228//thiamine biosynthetic process;GO:0016310//phosphorylation	gi|545240400|ref|WP_021539232.1|/3.2e-147/hydroxymethylpyrimidine/phosphomethylpyrimidine kinase [Escherichia coli]
lcl|CP006834.1_cds_APECO2_23980_4494	771	30	59	4.08	8.72	1.09576	Up	0.000464482	0.00084873	[gene=APECO2_23980] [protein=thiazole synthase] [protein_id=AKK41554.1] [location=complement(4922719..4923489)]	K03149|1|2.7e-127|459.5|see:SNSL254_A4492|thiazole synthase [EC:2.8.1.10]	-	-	-	gi|383105407|gb|AFG42916.1|/7.7e-138/Thiamin biosynthesis, thiazole moiety [Escherichia coli P12b]
lcl|CP006834.1_cds_APECO2_15050_2813	225	150	295	79.48	169.83	1.09543	Up	3.9e-15	1.19e-14	[gene=APECO2_15050] [protein=membrane protein] [protein_id=AKK39904.1] [location=3070810..3071034]	-	GO:0016021//integral component of membrane;GO:0005886//plasma membrane	-	-	gi|485663793|ref|WP_001305218.1|/2.2e-37/membrane protein [Shigella flexneri]
lcl|CP006834.1_cds_APECO2_24280_4549	609	3842	7550	670.28	1431.12	1.09431	Up	0	0	[gene=APECO2_24280] [protein=LexA repressor] [protein_id=AKK41607.1] [location=4987729..4988337]	K01356|1|6.5e-108|394.8|sfl:SF4162|repressor LexA [EC:3.4.21.88]	GO:0005829//cytosol	GO:0003677//DNA binding;GO:0004252//serine-type endopeptidase activity	GO:0006281//DNA repair;GO:0009432//SOS response;GO:0006260//DNA replication;GO:0006508//proteolysis;GO:0045892//negative regulation of transcription, DNA-templated	gi|802137297|emb|CQR83423.1|/5.5e-107/DNA-binding transcriptional repressor of SOS regulon [Escherichia coli K-12]
lcl|CP006834.1_cds_APECO2_15695_2935	1227	104	204	8.73	18.6	1.09125	Up	7.33e-11	1.97e-10	[gene=APECO2_15695] [protein=diguanylate cyclase] [protein_id=AKK40026.1] [location=3219854..3221080]	K03320|1|8.7e-19|99.8|ngg:RG540_CH14170|ammonium transporter, Amt family;K02488|3|1.6e-17|95.5|rcp:RCAP_rcc02634|two-component system, cell cycle response regulator [EC:2.7.7.65];K13924|4|2.1e-17|95.1|app:CAP2UW1_2118|two-component system, chemotaxis family, CheB/CheR fusion protein [EC:2.1.1.80 3.1.1.61]	GO:0005886//plasma membrane;GO:0016021//integral component of membrane	GO:0046872//metal ion binding;GO:0005525//GTP binding;GO:0004871//signal transducer activity;GO:0052621	GO:1902201;GO:0007165//signal transduction;GO:0008152//metabolic process	gi|534820285|gb|EQP71752.1|/9.4e-231/diguanylate cyclase [Escherichia coli HVH 79 (4-2512823)]
lcl|CP006834.1_cds_APECO2_15760_2948	291	49	96	19.23	40.93	1.0898	Up	8.37e-06	1.76e-05	[gene=APECO2_15760] [protein=hypothetical protein] [protein_id=AKK40039.1] [location=complement(3231480..3231770)]	K09801|1|7.5e-46|187.6|sbo:SBO_2753|uncharacterized protein	-	-	-	gi|1033114|gb|AAA79788.1|/6.4e-45/ORF_f102 [Escherichia coli str. K-12 substr. MG1655]
lcl|CP006834.1_cds_APECO2_12105_2269	1005	46	90	4.74	10.08	1.08854	Up	1.66e-05	3.41e-05	[gene=APECO2_12105] [protein=TMAO/DMSO reductase] [protein_id=AKK39365.1] [location=2457055..2458059]	K07147|1|3.1e-187|659.1|eal:EAKF1_ch4070c|methionine sulfoxide reductase catalytic subunit [EC:1.8.-.-]	GO:0042597//periplasmic space	GO:0046872//metal ion binding;GO:0016672//oxidoreductase activity, acting on a sulfur group of donors, quinone or similar compound as acceptor;GO:0043546//molybdopterin cofactor binding	GO:0042128//nitrate assimilation;GO:0030091//protein repair;GO:0055114//oxidation-reduction process	gi|446662765|ref|WP_000740111.1|/8.1e-196/MULTISPECIES: mononuclear molybdenum enzyme YedY [Enterobacteriaceae]
lcl|CP006834.1_cds_APECO2_10850_2029	981	134	262	14.17	30.1	1.08692	Up	1.86e-13	5.37e-13	[gene=APECO2_10850] [protein=vtamin B12-transporter permease] [protein_id=AKK39128.1] [location=complement(2220712..2221692)]	K06073|1|9.0e-176|620.9|eal:EAKF1_ch4341|vitamin B12 transport system permease protein	GO:0016021//integral component of membrane;GO:0005886//plasma membrane	GO:0015235//cobalamin transporter activity	GO:0015889//cobalamin transport	gi|446879263|ref|WP_000956519.1|/2.2e-182/vitamin B12 import system permease BtuC [Escherichia coli]
lcl|CP006834.1_cds_APECO2_08815_1641	900	44	86	5.09	10.81	1.08663	Up	2.61e-05	5.3e-05	[gene=APECO2_08815] [protein=LysR family transcriptional regulator] [protein_id=AKK38746.1] [location=1794253..1795152]	K18900|1|2.9e-35|154.1|rme:Rmet_4869|LysR family transcriptional regulator, regulator for bpeEF and oprC	-	GO:0003700//transcription factor activity, sequence-specific DNA binding;GO:0003677//DNA binding	GO:0006355//regulation of transcription, DNA-templated	gi|446740444|ref|WP_000817700.1|/2.8e-163/MULTISPECIES: LysR family transcriptional regulator [Enterobacteriaceae]
lcl|CP006834.1_cds_APECO2_20130_3772	246	1635	3195	779.49	1654.97	1.0862	Up	9.49e-146	8.41e-145	[gene=APECO2_20130] [protein=septal ring assembly protein ZapB] [protein_id=AKK40844.1] [location=complement(4147343..4147588)]	K09892|1|1.9e-37|159.5|ect:ECIAI39_3068|cell division protein ZapB	GO:0032153//cell division site;GO:0005829//cytosol	GO:0042802//identical protein binding	GO:0043093;GO:0000917//barrier septum assembly	gi|481042247|ref|WP_001296623.1|/1.6e-36/MULTISPECIES: cell division protein ZapB [Enterobacteriaceae]
lcl|CP006834.1_cds_APECO2_01465_267	1287	985	1923	78.67	166.88	1.08493	Up	2.56e-88	1.79e-87	[gene=APECO2_01465] [protein=threonine synthase] [protein_id=AKK37397.1] [location=290171..291457]	K01733|1|2.4e-237|825.9|eal:EAKF1_ch1419c|threonine synthase [EC:4.2.3.1]	-	GO:0030170//pyridoxal phosphate binding;GO:0004795//threonine synthase activity	GO:0006520//cellular amino acid metabolic process	gi|446703717|ref|WP_000781063.1|/4.6e-244/MULTISPECIES: threonine synthase [Enterobacteriaceae]
lcl|CP006834.1_cds_APECO2_08875_1653	1293	40	78	3.18	6.74	1.08372	Up	6.52e-05	0.000128637	[gene=APECO2_08875] [protein=diguanylate cyclase] [protein_id=AKK38758.1] [location=complement(1806073..1807365)]	K13590|1|3.1e-27|127.9|shp:Sput200_1914|diguanylate cyclase [EC:2.7.7.65];K18967|2|4.1e-27|127.5|esi:Exig_0198|diguanylate cyclase [EC:2.7.7.65];K03320|3|5.4e-27|127.1|ant:Arnit_2403|ammonium transporter, Amt family	GO:0005622//intracellular	GO:0000155//phosphorelay sensor kinase activity	GO:0000160//phosphorelay signal transduction system;GO:0023014//signal transduction by protein phosphorylation	gi|564919542|gb|ETE14781.1|/6.8e-248/diguanylate cyclase [Escherichia coli LAU-EC10]
lcl|CP006834.1_cds_APECO2_18755_3510	2847	199	388	7.07	14.98	1.08326	Up	4.21e-19	1.41e-18	[gene=APECO2_18755] [protein=hypothetical protein] [protein_id=AKK40584.1] [location=complement(3846777..3849623)]	K12687|1|0.0e+00|1854.0|ecm:EcSMS35_2249|antigen 43	-	-	-	gi|170518425|gb|ACB16603.1|/0.0e+00/antigen 43 [Escherichia coli SMS-3-5]
lcl|CP006834.1_cds_APECO2_13460_2513	603	770	1500	135.76	287.34	1.0817	Up	5.52e-69	3.43e-68	[gene=APECO2_13460] [protein=cytochrome C protein NapC] [protein_id=AKK39608.1] [location=complement(2761052..2761654)]	K02569|1|3.6e-119|432.2|ece:Z3459|cytochrome c-type protein NapC	GO:0005886//plasma membrane;GO:0016021//integral component of membrane	GO:0046872//metal ion binding;GO:0016491//oxidoreductase activity;GO:0009055//electron carrier activity;GO:0020037//heme binding	GO:0009061//anaerobic respiration;GO:0019333//denitrification pathway	gi|802135629|emb|CQR81703.1|/3.1e-118/quinol dehydrogenase, electron source for NapAB [Escherichia coli K-12]
lcl|CP006834.1_cds_APECO2_21655_4052	1149	37	72	3.32	7.02	1.08029	Up	0.000129793	0.000249277	[gene=APECO2_21655] [protein=galactonate dehydratase] [protein_id=AKK41119.1] [location=4447830..4448978]	K01684|1|7.5e-214|747.7|ron:TE10_02170|galactonate dehydratase [EC:4.2.1.6]	-	GO:0008869//galactonate dehydratase activity;GO:0000287//magnesium ion binding	GO:0034194;GO:0009063//cellular amino acid catabolic process	gi|1001432687|gb|KXR09596.1|/6.8e-223/D-galactonate dehydratase [Escherichia coli]
lcl|CP006834.1_cds_APECO2_16560_3103	396	36	70	10	21.13	1.07929	Up	0.000163403	0.00031045	[gene=APECO2_16560] [protein=membrane protein] [protein_id=AKK40192.1] [location=complement(3392298..3392693)]	-	GO:0016021//integral component of membrane;GO:0005886//plasma membrane	-	-	gi|16130714|ref|NP_417287.1|/2.8e-67/UPF0382 family inner membrane protein [Escherichia coli str. K-12 substr. MG1655]
lcl|CP006834.1_cds_APECO2_09055_1686	465	37.98	73.86	8.85	18.7	1.07929	Up	9.21e-05	0.000179259	[gene=APECO2_09055] [protein=endopeptidase] [protein_id=AKK38789.1] [location=1835715..1836179]	K14744|1|5.7e-80|301.6|ecy:ECSE_1430|prophage endopeptidase [EC:3.4.-.-]	-	-	GO:0019835//cytolysis;GO:0019076//viral release from host cell	gi|447005499|ref|WP_001082755.1|/4.9e-79/endopeptidase [Escherichia coli]
lcl|CP006834.1_cds_APECO2_12085_2265	852	471	916	57.69	121.89	1.07919	Up	1.14e-42	5.63e-42	[gene=APECO2_12085] [protein=heat shock protein HSP31] [protein_id=AKK39361.1] [location=2453412..2454263]	K05523|1|1.2e-163|580.5|ecl:EcolC_1678|molecular chaperone Hsp31 and glyoxalase 3 [EC:4.2.1.130]	GO:0005737//cytoplasm	GO:0016811//hydrolase activity, acting on carbon-nitrogen (but not peptide) bonds, in linear amides;GO:0008270//zinc ion binding;GO:0016829//lyase activity;GO:0016790//thiolester hydrolase activity	GO:0042026//protein refolding;GO:0030091//protein repair	gi|446140367|ref|WP_000218222.1|/1.5e-163/heat-shock protein Hsp31 [Escherichia coli]
lcl|CP006834.1_cds_APECO2_16180_3027	777	139	270	18.75	39.57	1.07752	Up	1.19e-13	3.45e-13	[gene=APECO2_16180] [protein=hydroxypyruvate isomerase] [protein_id=AKK40117.1] [location=3309797..3310573]	K01816|1|7.7e-122|441.4|seh:SeHA_C3104|hydroxypyruvate isomerase [EC:5.3.1.22]	-	GO:0008903//hydroxypyruvate isomerase activity	-	gi|331077969|gb|EGI49175.1|/2.0e-149/protein YgbM [Escherichia coli H299]
lcl|CP006834.1_cds_APECO2_20955_3927	621	81	157	13.84	29.15	1.07465	Up	1.71e-08	4.18e-08	[gene=APECO2_20955] [protein=threonine transporter RhtB] [protein_id=AKK40996.1] [location=complement(4304047..4304667)]	K05835|1|1.6e-98|363.6|kpy:KPNIH31_00890|threonine efflux protein	GO:0016021//integral component of membrane;GO:0005886//plasma membrane	-	GO:0006865//amino acid transport	gi|446851588|ref|WP_000928844.1|/1.3e-111/MULTISPECIES: threonine transporter RhtB [Enterobacteriaceae]
lcl|CP006834.1_cds_APECO2_18560_3475	672	80	155	12.57	26.47	1.07437	Up	2.14e-08	5.2e-08	[gene=APECO2_18560] [protein=disulfide oxidoreductase] [protein_id=AKK40549.1] [location=3813166..3813837]	K03611|1|2.7e-131|472.6|ecz:ECS88_3434|disulfide bond formation protein DsbB	-	-	-	gi|446433651|ref|WP_000511506.1|/2.3e-130/MULTISPECIES: protein-disulfide oxidoreductase DsbI [Escherichia]
lcl|CP006834.1_cds_APECO2_05790_1065	3498	35.94	69.75	1.04	2.19	1.07435	Up	0.000145952	0.000278468	[gene=APECO2_05790] [protein=host specificity protein J] [protein_id=AKK38177.1] [location=1176599..1180096]	K04565|1|2.6e-31|142.9|eok:G2583_2433|superoxide dismutase, Cu-Zn family [EC:1.15.1.1]	-	-	-	gi|928880091|ref|WP_053916842.1|/0.0e+00/host specificity protein J [Escherichia coli]
lcl|CP006834.1_cds_APECO2_10190_1900	342	547	1059	178.83	376.17	1.0728	Up	1.35e-48	7.14e-48	[gene=APECO2_10190] [protein=hypothetical protein] [protein_id=AKK39000.1] [location=2081089..2081430]	-	-	-	-	gi|446627849|ref|WP_000705195.1|/4.5e-58/hypothetical protein [Escherichia coli]
lcl|CP006834.1_cds_APECO2_14970_2797	336	31	60	10.34	21.74	1.07212	Up	0.00051972	0.000944143	[gene=APECO2_14970] [protein=carboxysome shell protein] [protein_id=AKK39888.1] [location=complement(3050259..3050594)]	K04027|1|7.8e-55|217.6|ekf:KO11_10575|ethanolamine utilization protein EutM	-	-	GO:0046336	gi|12516832|gb|AAG57566.1|AE005475_1/6.7e-54/detox protein [Escherichia coli O157:H7 str. EDL933]
lcl|CP006834.1_cds_APECO2_11065_2068	558	121	234	23.17	48.69	1.07137	Up	6.35e-12	1.76e-11	[gene=APECO2_11065] [protein=hypothetical protein] [protein_id=AKK39166.1] [location=2262348..2262905]	K01607|1|2.3e-19|100.5|mav:MAV_2020|4-carboxymuconolactone decarboxylase [EC:4.1.1.44];K07486|2|5.0e-14|82.8|mtu:Rv3327|transposase	-	GO:0051920//peroxiredoxin activity	GO:0098869//cellular oxidant detoxification;GO:0055114//oxidation-reduction process	gi|331079476|gb|EGI50673.1|/7.1e-101/carboxymuconolactone decarboxylase family protein [Escherichia coli H299]
lcl|CP006834.1_cds_APECO2_15255_2854	2313	161	311	7.06	14.83	1.07078	Up	2.48e-15	7.65e-15	[gene=APECO2_15255] [protein=penicillin-binding protein 1C] [protein_id=AKK39945.1] [location=complement(3121667..3123979)]	K05367|1|0.0e+00|1527.7|sbo:SBO_2543|penicillin-binding protein 1C [EC:2.4.1.-]	-	GO:0008658//penicillin binding;GO:0008955//peptidoglycan glycosyltransferase activity	GO:0009252//peptidoglycan biosynthetic process	gi|919910987|ref|WP_052906527.1|/0.0e+00/penicillin-binding protein 1C [Escherichia coli]
lcl|CP006834.1_cds_APECO2_04155_769	624	348	672	59.16	124.13	1.06916	Up	2.72e-31	1.14e-30	[gene=APECO2_04155] [protein=multifunctional acyl-CoA thioesterase I and protease I and lysophospholipase L1] [protein_id=AKK41731.1] [location=complement(881594..882217)]	K10804|1|8.7e-116|421.0|eal:EAKF1_ch0937|acyl-CoA thioesterase I [EC:3.1.2.- 3.1.1.5]	GO:0030288//outer membrane-bounded periplasmic space	GO:0016290//palmitoyl-CoA hydrolase activity;GO:0004064//arylesterase activity;GO:0004622//lysophospholipase activity;GO:0042802//identical protein binding;GO:0008233//peptidase activity	GO:0006508//proteolysis;GO:0006629//lipid metabolic process	gi|449324822|gb|EMD14744.1|/1.9e-115/multifunctional acyl-CoA thioesterase I/protease I/lysophospholipase L1 [Escherichia coli SEPT362]
lcl|CP006834.1_cds_APECO2_21960_4112	669	736	1419	116.22	243.46	1.06683	Up	6.05e-64	3.63e-63	[gene=APECO2_21960] [protein=hypothetical protein] [protein_id=AKK41178.1] [location=4511016..4511684]	K03630|1|7.6e-102|374.8|seeh:SEEH1578_04730|DNA repair protein RadC	-	-	-	gi|331077672|gb|EGI48884.1|/4.1e-119/DNA repair protein RadC [Escherichia coli H299]
lcl|CP006834.1_cds_APECO2_15290_2861	336	514	991	171.41	359.07	1.06681	Up	3.41e-45	1.72e-44	[gene=APECO2_15290] [protein=2Fe-2S ferredoxin] [protein_id=AKK39952.1] [location=complement(3133260..3133595)]	K04755|1|8.1e-60|234.2|elf:LF82_0637|ferredoxin, 2Fe-2S	-	GO:0046872//metal ion binding;GO:0004016//adenylate cyclase activity;GO:0009055//electron carrier activity;GO:0051537//2 iron, 2 sulfur cluster binding	GO:0006171//cAMP biosynthetic process	gi|918381394|ref|WP_052433669.1|/6.9e-59/ferredoxin, 2Fe-2S type, ISC system, partial [Escherichia coli]
lcl|CP006834.1_cds_APECO2_04885_901	1407	97	187	7.07	14.81	1.06679	Up	9.36e-10	2.43e-09	[gene=chiP] [protein=chitoporin] [protein_id=AKK38019.1] [location=1030089..1031495]	K18093|1|9.4e-09|66.6|ppz:H045_15500|imipenem/basic amino acid-specific outer membrane pore [EC:3.4.21.-]	GO:0016021//integral component of membrane	GO:0015288//porin activity	GO:0055085//transmembrane transport	gi|447181555|ref|WP_001258811.1|/4.2e-283/chitoporin [Escherichia coli]
lcl|CP006834.1_cds_APECO2_24095_4512	930	41	79	4.58	9.59	1.06618	Up	7.27e-05	0.000142598	[gene=APECO2_24095] [protein=homoserine O-succinyltransferase] [protein_id=AKK41570.1] [location=4944963..4945892]	K00651|1|4.8e-171|605.1|cro:ROD_37441|homoserine O-succinyltransferase [EC:2.3.1.46]	GO:0005737//cytoplasm	GO:0008899//homoserine O-succinyltransferase activity	GO:0019281//L-methionine biosynthetic process from homoserine via O-succinyl-L-homoserine and cystathionine	gi|447045526|ref|WP_001122782.1|/1.2e-180/MULTISPECIES: homoserine O-succinyltransferase [Enterobacteriaceae]
lcl|CP006834.1_cds_APECO2_22500_4214	192	39	75	25.05	52.34	1.0631	Up	0.000115005	0.000221925	[gene=APECO2_22500] [protein=membrane protein] [protein_id=AKK41278.1] [location=complement(4624484..4624675)]	-	GO:0016021//integral component of membrane;GO:0005886//plasma membrane	-	-	gi|446911052|ref|WP_000988308.1|/1.5e-26/MULTISPECIES: protein BcsF [Proteobacteria]
lcl|CP006834.1_cds_APECO2_18695_3500	507	541	1039	114.85	239.64	1.06112	Up	6.56e-47	3.38e-46	[gene=APECO2_18695] [protein=DNA glycosylase] [protein_id=AKK40574.1] [location=complement(3840299..3840805)]	K03649|1|7.1e-92|341.3|ecp:ECP_3158|TDG/mug DNA glycosylase family protein [EC:3.2.2.-]	-	-	-	gi|446151082|ref|WP_000228937.1|/6.0e-91/MULTISPECIES: mismatch-specific DNA-glycosylase [Proteobacteria]
lcl|CP006834.1_cds_APECO2_10435_1948	1059	114	219	11.14	23.24	1.06086	Up	4.14e-11	1.12e-10	[gene=rnfD] [protein=electron transporter RnfG] [protein_id=AKK39047.1] [location=2135682..2136740]	K03614|1|9.3e-195|684.1|eal:EAKF1_ch4421c|electron transport complex protein RnfD	GO:0016021//integral component of membrane;GO:0005886//plasma membrane	-	GO:0022900//electron transport chain;GO:0006810//transport	gi|446154074|ref|WP_000231929.1|/6.3e-199/electron transport complex subunit D [Shigella flexneri]
lcl|CP006834.1_cds_APECO2_21420_4008	1383	32921	63201	2441.98	5093.56	1.06062	Up	0	0	[gene=APECO2_21420] [protein=F0F1 ATP synthase subunit beta] [protein_id=AKK41077.1] [location=4398811..4400193]	K02112|1|9.5e-248|860.5|pay:PAU_00036|F-type H+-transporting ATPase subunit beta [EC:3.6.3.14]	GO:0045261//proton-transporting ATP synthase complex, catalytic core F(1);GO:0005886//plasma membrane	GO:0046933//proton-transporting ATP synthase activity, rotational mechanism;GO:0005524//ATP binding	GO:0015991//ATP hydrolysis coupled proton transport;GO:0042777	gi|6625703|gb|AAF19362.1|AF188265_8/2.1e-258/ATP synthase subunit beta [Salmonella enterica subsp. enterica serovar Typhimurium]
lcl|CP006834.1_cds_APECO2_01535_281	264	286	549	125.56	261.88	1.06053	Up	1.51e-25	5.71e-25	[gene=rpsT] [protein=30S ribosomal protein S20] [protein_id=AKK37411.1] [location=complement(304803..305066)]	K02968|1|9.6e-40|167.2|ebl:ECD_00027|small subunit ribosomal protein S20	GO:0022627//cytosolic small ribosomal subunit	GO:0003735//structural constituent of ribosome;GO:0008073//ornithine decarboxylase inhibitor activity;GO:0070181//small ribosomal subunit rRNA binding	GO:0006412//translation;GO:0043086//negative regulation of catalytic activity	gi|91070653|gb|ABE05534.1|/5.6e-40/hypothetical protein UTI89_C0024 [Escherichia coli UTI89]
lcl|CP006834.1_cds_APECO2_12575_2346	1050	590	1131	58.14	121.1	1.0586	Up	1.05e-50	5.63e-50	[gene=APECO2_12575] [protein=hypothetical protein] [protein_id=AKK39442.1] [location=complement(2565966..2567015)]	-	-	GO:0016740//transferase activity	-	gi|829617280|ref|WP_047340780.1|/1.5e-197/hypothetical protein [Escherichia coli]
lcl|CP006834.1_cds_APECO2_14695_2749	2190	188	360	8.72	18.14	1.05677	Up	3.31e-17	1.07e-16	[gene=APECO2_14695] [protein=hypothetical protein] [protein_id=AKK39840.1] [location=complement(3001793..3003982)]	K03320|1|1.8e-35|156.0|mpq:ABA45_06390|ammonium transporter, Amt family	GO:0016021//integral component of membrane	-	-	gi|534820099|gb|EQP71566.1|/0.0e+00/diguanylate cyclase [Escherichia coli HVH 79 (4-2512823)]
lcl|CP006834.1_cds_APECO2_00760_134	387	783	1499	223.13	464.11	1.05658	Up	1.96e-66	1.2e-65	[gene=APECO2_00760] [protein=cytochrome B562] [protein_id=AKK37267.1] [location=146582..146968]	K15536|1|1.1e-63|247.3|ecp:ECP_4485|soluble cytochrome b562	GO:0042597//periplasmic space	GO:0020037//heme binding;GO:0005506//iron ion binding;GO:0009055//electron carrier activity	GO:0022900//electron transport chain	gi|447154990|ref|WP_001232246.1|/9.1e-63/MULTISPECIES: cytochrome B562 [Enterobacteriaceae]
lcl|CP006834.1_cds_APECO2_23830_4473	510	1746	3341	368.3	765.7	1.0559	Up	1.37e-145	1.22e-144	[gene=APECO2_23830] [protein=peptide deformylase] [protein_id=AKK41533.1] [location=complement(4893153..4893662)]	K01462|1|3.7e-88|328.9|ecm:EcSMS35_3582|peptide deformylase [EC:3.5.1.88]	-	-	-	gi|446037131|ref|WP_000114986.1|/3.1e-87/MULTISPECIES: peptide deformylase [Enterobacteriaceae]
lcl|CP006834.1_cds_APECO2_15805_2957	450	212	405	51.21	106.29	1.05351	Up	4.5e-19	1.51e-18	[gene=APECO2_15805] [protein=peptidoglycan-binding protein LysM] [protein_id=AKK40047.1] [location=complement(3241462..3241911)]	-	-	-	-	gi|558574524|gb|AHA66662.1|/8.9e-78/Peptidoglycan binding protein (LysM domain) [Shigella dysenteriae 1617]
lcl|CP006834.1_cds_APECO2_22545_4223	1287	3644	6957	291.05	603.73	1.05264	Up	2.03e-299	2.63e-298	[gene=APECO2_22545] [protein=C4-dicarboxylate ABC transporter] [protein_id=AKK41287.1] [location=4639254..4640540]	K11103|1|6.6e-227|791.2|cro:ROD_42791|aerobic C4-dicarboxylate transport protein	GO:0016021//integral component of membrane;GO:0005886//plasma membrane	GO:0015293//symporter activity	GO:0055085//transmembrane transport;GO:0006835//dicarboxylic acid transport	gi|502672413|ref|WP_012908218.1|/5.6e-226/C4-dicarboxylate ABC transporter [Citrobacter rodentium]
lcl|CP006834.1_cds_APECO2_23955_4489	498	13834	26384	2994	6204.01	1.05113	Up	0	0	[gene=rplJ] [protein=50S ribosomal protein L10] [protein_id=AKK41549.1] [location=4911772..4912269]	K02864|1|4.5e-83|312.0|elo:EC042_4352|large subunit ribosomal protein L10	-	-	-	gi|447129945|ref|WP_001207201.1|/3.9e-82/MULTISPECIES: 50S ribosomal protein L10 [Proteobacteria]
lcl|CP006834.1_cds_APECO2_04650_863	204	257	490	153.25	317.46	1.05069	Up	1.18e-22	4.27e-22	[gene=tatE] [protein=preprotein translocase subunit TatE] [protein_id=AKK37981.1] [location=987515..987718]	K03425|1|1.7e-28|129.4|eoi:ECO111_0657|sec-independent protein translocase protein TatE	GO:0005887//integral component of plasma membrane;GO:0033281//TAT protein transport complex	GO:0008320//protein transmembrane transporter activity	GO:0043953;GO:0065002//intracellular protein transmembrane transport;GO:0009306//protein secretion	gi|446426076|ref|WP_000503931.1|/1.5e-27/MULTISPECIES: preprotein translocase subunit TatE [Proteobacteria]
lcl|CP006834.1_cds_APECO2_12015_2252	270	72	137	30.8	63.67	1.04768	Up	2.47e-07	5.66e-07	[gene=fliQ] [protein=flagellar biosynthesis protein FliQ] [protein_id=AKK39348.1] [location=2440328..2440597]	K02420|1|2.0e-40|169.5|sfl:SF1994|flagellar biosynthetic protein FliQ	GO:0005886//plasma membrane;GO:0016021//integral component of membrane;GO:0009425//bacterial-type flagellum basal body	-	GO:0044780;GO:0009306//protein secretion	gi|446109503|ref|WP_000187358.1|/1.7e-39/MULTISPECIES: flagellar biosynthetic protein FliQ [Bacteria]
lcl|CP006834.1_cds_APECO2_08345_1551	1005	2432	4627	250.81	518.45	1.04761	Up	2.57e-198	2.72e-197	[gene=dppF] [protein=peptide ABC transporter ATP-binding protein] [protein_id=AKK38657.1] [location=1696787..1697791]	K10823|1|7.8e-191|671.0|ecol:LY180_06340|oligopeptide transport system ATP-binding protein	-	GO:0016887//ATPase activity;GO:0005524//ATP binding	GO:0015833//peptide transport	gi|446917649|ref|WP_000994905.1|/4.6e-191/MULTISPECIES: oligopeptide transport ATP-binding protein OppF [Proteobacteria]
lcl|CP006834.1_cds_APECO2_18325_3429	495	431	820	93.89	194.08	1.04761	Up	1.2e-36	5.45e-36	[gene=APECO2_18325] [protein=membrane protein] [protein_id=AKK40504.1] [location=complement(3763739..3764233)]	K03535|1|6.8e-23|112.1|psts:E05_39750|MFS transporter, ACS family, glucarate transporter	GO:0016021//integral component of membrane;GO:0005886//plasma membrane	-	-	gi|641685912|emb|CDN83741.1|/8.3e-85/hypothetical protein EC958_3396 [Escherichia coli O25b:H4-ST131]
lcl|CP006834.1_cds_APECO2_17835_3340	348	89	169	28.54	58.88	1.04479	Up	1.06e-08	2.62e-08	[gene=APECO2_17835] [protein=isocitrate lyase] [protein_id=AKK40421.1] [location=complement(3663527..3663874)]	K07484|1|1.4e-59|233.4|ece:Z6015|transposase	-	GO:0016829//lyase activity	-	gi|922241788|emb|CTZ66639.1|/5.5e-59/transposase [Escherichia coli]
lcl|CP006834.1_cds_APECO2_18585_3480	336	681	1293	227.1	468.5	1.04472	Up	1.56e-56	8.83e-56	[gene=APECO2_18585] [protein=hypothetical protein] [protein_id=AKK40554.1] [location=3817069..3817404]	K09806|1|3.0e-54|215.7|eum:ECUMN_3530|uncharacterized protein	-	-	-	gi|446144234|ref|WP_000222089.1|/2.5e-53/hypothetical protein [Escherichia coli]
lcl|CP006834.1_cds_APECO2_19405_3635	333	512	972	172.47	355.75	1.04452	Up	6.36e-43	3.15e-42	[gene=secG] [protein=preprotein translocase subunit SecG] [protein_id=AKK40707.1] [location=complement(3990374..3990706)]	K03075|1|5.0e-54|214.9|eoh:ECO103_3922|preprotein translocase subunit SecG	GO:0005622//intracellular;GO:0005886//plasma membrane;GO:0016021//integral component of membrane	GO:0015450//P-P-bond-hydrolysis-driven protein transmembrane transporter activity;GO:0005515//protein binding	GO:0043952//protein transport by the Sec complex;GO:0065002//intracellular protein transmembrane transport;GO:0009306//protein secretion	gi|481024359|ref|WP_001295556.1|/4.3e-53/MULTISPECIES: protein-export membrane protein SecG [Proteobacteria]
lcl|CP006834.1_cds_APECO2_12810_2388	3078	78	148	2.56	5.28	1.04439	Up	8.93e-08	2.1e-07	[gene=APECO2_12810] [protein=multidrug transporter] [protein_id=AKK39484.1] [location=2618658..2621735]	K07789|1|0.0e+00|1821.6|sens:Q786_10515|multidrug efflux pump	GO:0016021//integral component of membrane;GO:0005886//plasma membrane	GO:0005215//transporter activity	GO:0006810//transport	gi|766962960|ref|WP_044861386.1|/0.0e+00/multidrug transporter subunit MdtC [Escherichia coli]
lcl|CP006834.1_cds_APECO2_15925_2981	567	322	610	60.62	124.78	1.04152	Up	1.95e-27	7.64e-27	[gene=APECO2_15925] [protein=fructose-1-P/6-phosphogluconate phosphatase] [protein_id=AKK40071.1] [location=complement(3262070..3262636)]	K01838|1|4.6e-23|112.8|syi:SB49_09945|beta-phosphoglucomutase [EC:5.4.2.6]	-	GO:0008967//phosphoglycolate phosphatase activity	GO:0016311//dephosphorylation	gi|446195454|ref|WP_000273309.1|/1.3e-102/MULTISPECIES: fructose-1-P/6-phosphogluconate phosphatase [Enterobacteriaceae]
lcl|CP006834.1_cds_APECO2_13395_2501	228	85	161	44.33	91.23	1.04122	Up	2.59e-08	6.26e-08	[gene=APECO2_13395] [protein=hypothetical protein] [protein_id=AKK39596.1] [location=2750694..2750921]	K09904|1|3.4e-33|145.2|eoh:ECO103_2664|uncharacterized protein	GO:0005829//cytosol	-	-	gi|157835284|pdb|2JRX|A/2.9e-32/Chain A, Solution Nmr Structure Of Protein Yejl From E. Coli. Northeast Structural Genomics Target Er309
lcl|CP006834.1_cds_APECO2_08430_1567	1362	190	360	14.32	29.47	1.04122	Up	7.7e-17	2.47e-16	[gene=APECO2_08430] [protein=phosphoribosylanthranilate isomerase] [protein_id=AKK38673.1] [location=complement(1710787..1712148)]	K13498|1|2.2e-252|875.9|eab:ECABU_c15430|indole-3-glycerol phosphate synthase / phosphoribosylanthranilate isomerase [EC:4.1.1.48 5.3.1.24]	-	GO:0004640//phosphoribosylanthranilate isomerase activity;GO:0004425//indole-3-glycerol-phosphate synthase activity	GO:0008652//cellular amino acid biosynthetic process;GO:0000162//tryptophan biosynthetic process	gi|291324443|gb|EFE63865.1|/5.7e-253/trpC [Escherichia coli B088]
lcl|CP006834.1_cds_APECO2_17865_3345	1317	175.37	332.11	13.68	28.15	1.04107	Up	1.09e-15	3.4e-15	[gene=APECO2_17865] [protein=glycerol-3-phosphate ABC transporter substrate-binding protein] [protein_id=AKK40426.1] [location=3669955..3671271]	K05813|1|1.4e-235|820.1|ebf:D782_0269|sn-glycerol 3-phosphate transport system substrate-binding protein	-	GO:0005215//transporter activity	GO:0006810//transport	gi|323969127|gb|EGB64431.1|/6.9e-256/extracellular solute-binding protein [Escherichia coli TA007]
lcl|CP006834.1_cds_APECO2_16545_3100	423	715	1354	184.77	380.17	1.04091	Up	8.85e-59	5.11e-58	[gene=fucU] [protein=L-fucose mutarotase] [protein_id=AKK40189.1] [location=3389950..3390372]	K02431|1|1.1e-72|277.3|eoi:ECO111_3529|L-fucose mutarotase [EC:5.1.3.29]	GO:0005737//cytoplasm	GO:0042806//fucose binding;GO:0016857//racemase and epimerase activity, acting on carbohydrates and derivatives	GO:0042354	gi|446843584|ref|WP_000920840.1|/8.9e-72/MULTISPECIES: L-fucose mutarotase [Proteobacteria]
lcl|CP006834.1_cds_APECO2_24195_4532	243	75	142	36.28	74.62	1.04039	Up	1.75e-07	4.02e-07	[gene=APECO2_24195] [protein=hypothetical protein] [protein_id=AKK41590.1] [location=4970254..4970496]	-	-	-	-	gi|431410653|gb|ELG93809.1|/3.2e-42/hypothetical protein A311_00057 [Escherichia coli KTE146]
lcl|CP006834.1_cds_APECO2_13215_2465	837	1619	3063	202	415.23	1.03956	Up	2.48e-130	2.07e-129	[gene=APECO2_13215] [protein=S-formylglutathione hydrolase] [protein_id=AKK39560.1] [location=2709202..2710038]	K01070|1|1.6e-160|570.1|efe:EFER_2239|S-formylglutathione hydrolase [EC:3.1.2.12]	-	GO:0042802//identical protein binding;GO:0018738//S-formylglutathione hydrolase activity;GO:0004416//hydroxyacylglutathione hydrolase activity;GO:0052689//carboxylic ester hydrolase activity	GO:0046294//formaldehyde catabolic process;GO:0051289//protein homotetramerization	gi|446347607|ref|WP_000425462.1|/9.4e-166/S-formylglutathione hydrolase YeiG [Escherichia coli]
lcl|CP006834.1_cds_APECO2_13840_2589	543	3022	5705	595.92	1222.31	1.03642	Up	7.83e-240	9.06e-239	[gene=APECO2_13840] [protein=NADH dehydrogenase subunit I] [protein_id=AKK39683.1] [location=complement(2851287..2851829)]	K00338|1|5.1e-104|381.7|edh:EcDH1_1376|NADH-quinone oxidoreductase subunit I [EC:1.6.5.3]	GO:0005737//cytoplasm;GO:0045272//plasma membrane respiratory chain complex I	GO:0048038//quinone binding;GO:0005506//iron ion binding;GO:0051539//4 iron, 4 sulfur cluster binding;GO:0050136//NADH dehydrogenase (quinone) activity	GO:0009060//aerobic respiration	gi|566286337|gb|ETJ27448.1|/4.3e-103/NADH-quinone oxidoreductase subunit I, partial [Escherichia coli DORA_A_5_14_21]
lcl|CP006834.1_cds_APECO2_09175_1710	3414	53.06	100.25	1.57	3.22	1.0363	Up	1.28e-05	2.65e-05	[gene=APECO2_09175] [protein=host specificity protein J] [protein_id=AKK38811.1] [location=1856168..1859581]	K04565|1|1.7e-32|146.7|eok:G2583_2433|superoxide dismutase, Cu-Zn family [EC:1.15.1.1]	-	-	-	gi|1000609208|gb|KXM63728.1|/0.0e+00/host specificity protein J [Escherichia coli]
lcl|CP006834.1_cds_APECO2_00985_175	504	673	1270	143.78	294.8	1.03587	Up	8.04e-55	4.49e-54	[gene=APECO2_00985] [protein=fimbrial protein FimG] [protein_id=AKK37308.1] [location=195061..195564]	K07349|1|1.1e-87|327.4|ssj:SSON53_25890|minor fimbrial subunit	GO:0009289//pilus	-	GO:0007155//cell adhesion	gi|446794763|ref|WP_000872019.1|/9.0e-87/MULTISPECIES: fimbrial protein FimG [Enterobacteriaceae]
lcl|CP006834.1_cds_APECO2_13220_2466	1980	43	81	2.21	4.52	1.03228	Up	8.95e-05	0.000174241	[gene=APECO2_13220] [protein=catecholate siderophore receptor CirA] [protein_id=AKK39561.1] [location=complement(2710070..2712049)]	K16089|1|0.0e+00|1356.7|elr:ECO55CA74_13340|outer membrane receptor for ferrienterochelin and colicins	GO:0016021//integral component of membrane;GO:0009279//cell outer membrane	GO:0004872//receptor activity	GO:0006810//transport	gi|446411399|ref|WP_000489254.1|/0.0e+00/catecholate siderophore receptor CirA [Escherichia coli]
lcl|CP006834.1_cds_APECO2_13845_2590	978	5662	10653	600.65	1227.88	1.03157	Up	0	0	[gene=APECO2_13845] [protein=NADH:ubiquinone oxidoreductase subunit H] [protein_id=AKK39684.1] [location=complement(2851844..2852821)]	K00337|1|6.0e-172|608.2|sfw:WN53_25610|NADH-quinone oxidoreductase subunit H [EC:1.6.5.3]	GO:0005887//integral component of plasma membrane;GO:0045272//plasma membrane respiratory chain complex I	GO:0048038//quinone binding;GO:0050136//NADH dehydrogenase (quinone) activity	GO:0009060//aerobic respiration	gi|446040652|ref|WP_000118507.1|/1.4e-184/MULTISPECIES: NADH-quinone oxidoreductase subunit H [Proteobacteria]
lcl|CP006834.1_cds_APECO2_08340_1550	1014	2071	3888	211.61	431.63	1.02839	Up	4.62e-162	4.36e-161	[gene=oppD] [protein=peptide ABC transporter ATP-binding protein] [protein_id=AKK38656.1] [location=1695777..1696790]	K15583|1|1.5e-189|666.8|eok:G2583_1518|oligopeptide transport system ATP-binding protein	-	GO:0016887//ATPase activity;GO:0005524//ATP binding	GO:0015833//peptide transport	gi|446033106|ref|WP_000110961.1|/5.6e-189/peptide ABC transporter ATP-binding protein [Escherichia coli]
lcl|CP006834.1_cds_APECO2_00960_171	549	49583	92921	9663.04	19675.4	1.02584	Up	0	0	[gene=APECO2_00960] [protein=type 1 fimbrial protein] [protein_id=AKK37304.1] [location=189892..190440]	K07345|1|3.1e-93|345.9|ell:WFL_22750|major type 1 subunit fimbrin (pilin)	GO:0009289//pilus	-	GO:0007155//cell adhesion	gi|446618197|ref|WP_000695543.1|/2.7e-92/MULTISPECIES: type-1 fimbrial protein subunit A [Enterobacteriaceae]
lcl|CP006834.1_cds_APECO2_20015_3749	195	118	221.1	74.36	151.38	1.02558	Up	1.18e-10	3.13e-10	[gene=APECO2_20015] [protein=hypothetical protein] [protein_id=AKK40821.1] [location=4120821..4121015]	-	-	-	-	gi|914239327|ref|WP_050554636.1|/2.3e-27/4'-phosphopantetheinyl transferase [Escherichia coli]
lcl|CP006834.1_cds_APECO2_24005_4499	477	371	694	84.12	170.97	1.02322	Up	3.72e-30	1.52e-29	[gene=APECO2_24005] [protein=anti-RNA polymerase sigma 70 factor] [protein_id=AKK41557.1] [location=complement(4927186..4927662)]	K07740|1|7.9e-85|317.8|ecd:ECDH10B_4184|regulator of sigma D	-	-	-	gi|446857046|ref|WP_000934302.1|/6.7e-84/MULTISPECIES: regulator of sigma D [Enterobacteriaceae]
lcl|CP006834.1_cds_APECO2_04570_847	411	529	988	141.08	286.29	1.02096	Up	4.52e-42	2.2e-41	[gene=APECO2_04570] [protein=nucleoside diphosphate kinase regulator] [protein_id=AKK37965.1] [location=complement(972121..972531)]	K06140|1|7.3e-71|271.2|sfe:SFxv_0583|regulator of nucleoside diphosphate kinase	-	GO:0003746//translation elongation factor activity;GO:0070063//RNA polymerase binding;GO:0003677//DNA binding;GO:0016301//kinase activity	GO:0006414//translational elongation;GO:0032784//regulation of DNA-templated transcription, elongation;GO:0016310//phosphorylation	gi|802134189|emb|CQR80210.1|/6.2e-70/regulator of nucleoside diphosphate kinase [Escherichia coli K-12]
lcl|CP006834.1_cds_APECO2_11175_2089	1284	36	67	2.88	5.83	1.01743	Up	0.000445804	0.000816068	[gene=APECO2_11175] [protein=hypothetical protein] [protein_id=AKK39186.1] [location=2285561..2286844]	K09786|1|4.4e-247|858.2|eoc:CE10_2064|uncharacterized protein	-	-	-	gi|585350728|ref|WP_024232341.1|/7.5e-247/hypothetical protein [Escherichia coli]
lcl|CP006834.1_cds_APECO2_17880_3348	1344	250	465	19.1	38.59	1.01465	Up	1.75e-20	6.01e-20	[gene=APECO2_17880] [protein=glycerophosphoryl diester phosphodiesterase] [protein_id=AKK40427.1] [location=3672766..3674109]	K01126|1|1.8e-62|245.0|glp:Glo7428_3320|glycerophosphoryl diester phosphodiesterase [EC:3.1.4.46]	-	-	-	gi|652025853|gb|KDX44602.1|/6.0e-263/esterase-like activity of phytase family protein [Escherichia coli 2-177-06_S4_C1]
lcl|CP006834.1_cds_APECO2_13985_2617	783	1056	1960	141.29	284.92	1.0119	Up	1.48e-80	9.85e-80	[gene=APECO2_13985] [protein=zinc transporter] [protein_id=AKK39711.1] [location=complement(2881397..2882179)]	K10014|1|3.5e-122|442.6|pge:LG71_11705|histidine transport system substrate-binding protein	GO:0030288//outer membrane-bounded periplasmic space	GO:0015426	GO:0003333//amino acid transmembrane transport;GO:0006865//amino acid transport	gi|291323476|gb|EFE62904.1|/4.0e-142/histidine-binding periplasmic protein [Escherichia coli B088]
lcl|CP006834.1_cds_APECO2_08700_1619	225	54	100	28.61	57.57	1.0088	Up	1.95e-05	3.99e-05	[gene=pspB] [protein=phage-shock protein] [protein_id=AKK38724.1] [location=1770457..1770681]	K03970|1|1.0e-34|150.2|ecoo:ECRM13514_1732|phage shock protein B	GO:0016021//integral component of membrane;GO:0005886//plasma membrane	GO:0003677//DNA binding	GO:0006355//regulation of transcription, DNA-templated;GO:0009271//phage shock	gi|447197707|ref|WP_001274963.1|/8.8e-34/MULTISPECIES: phage shock protein B [Proteobacteria]
lcl|CP006834.1_cds_APECO2_13960_2613	894	572	1058	66.62	133.89	1.00702	Up	5.77e-44	2.88e-43	[gene=APECO2_13960] [protein=epimerase] [protein_id=AKK39707.1] [location=2877087..2877980]	K07071|1|4.1e-151|538.9|cko:CKO_00483|uncharacterized protein	-	GO:0050662//coenzyme binding;GO:0003824//catalytic activity	-	gi|446629255|ref|WP_000706601.1|/1.8e-170/epimerase [Escherichia coli]
lcl|CP006834.1_cds_APECO2_01990_370	411	1351	2498	360.31	723.84	1.00643	Up	2.95e-101	2.23e-100	[gene=APECO2_01990] [protein=hypothetical protein] [protein_id=AKK37500.1] [location=416148..416558]	K09910|1|2.7e-73|279.3|eci:UTI89_C0132|uncharacterized protein	-	-	-	gi|315285200|gb|EFU44645.1|/2.3e-72/hypothetical protein HMPREF9539_04855 [Escherichia coli MS 110-3]
lcl|CP006834.1_cds_APECO2_20815_3901	1428	364	673	26.13	52.49	1.00634	Up	1.49e-28	5.92e-28	[gene=APECO2_20815] [protein=DNA recombination protein RmuC] [protein_id=AKK40972.1] [location=complement(4274254..4275681)]	K09760|1|2.8e-234|815.8|eas:Entas_4244|DNA recombination protein RmuC	-	-	-	gi|446269840|ref|WP_000347695.1|/3.1e-265/DNA recombination protein RmuC [Escherichia coli]
lcl|CP006834.1_cds_APECO2_08505_1581	975	1622	2989	172.62	345.62	1.00159	Up	7.71e-120	6.25e-119	[gene=cysB] [protein=CysB family transcriptional regulator] [protein_id=AKK38687.1] [location=1728425..1729399]	K13634|1|3.7e-182|642.1|eln:NRG857_06540|LysR family transcriptional regulator, cys regulon transcriptional activator	GO:0005829//cytosol	GO:0042802//identical protein binding;GO:0003677//DNA binding;GO:0003700//transcription factor activity, sequence-specific DNA binding	GO:0006355//regulation of transcription, DNA-templated;GO:0008652//cellular amino acid biosynthetic process;GO:0019344//cysteine biosynthetic process	gi|446698907|ref|WP_000776253.1|/3.2e-181/MULTISPECIES: LysR family transcriptional regulator CysB [Proteobacteria]
lcl|CP006834.1_cds_APECO2_07205_1337	642	107	197	17.65	35.31	1.00041	Up	2.5e-09	6.35e-09	[gene=APECO2_07205] [protein=cytochrome B561] [protein_id=AKK38446.1] [location=complement(1481397..1482038)]	K12262|1|7.2e-65|251.9|eta:ETA_20570|cytochrome b561	GO:0016021//integral component of membrane	GO:0009055//electron carrier activity	GO:0022904//respiratory electron transport chain	gi|564927694|gb|ETE22714.1|/8.7e-119/cytochrome B561 [Escherichia coli LAU-EC10]
lcl|CP006834.1_cds_APECO2_23750_4457	180	3432	6318	2388.75	4777.84	1.0001	Up	1.87e-250	2.21e-249	[gene=rpmD] [protein=50S ribosomal protein L30] [protein_id=AKK41517.1] [location=4882630..4882809]	K02907|1|1.0e-24|116.7|eoi:ECO111_4123|large subunit ribosomal protein L30	-	-	-	gi|447063177|ref|WP_001140433.1|/8.6e-24/MULTISPECIES: 50S ribosomal protein L30 [Proteobacteria]
lcl|CP006834.1_cds_APECO2_20500_3844	834	69	127	8.64	17.28	1	Up	1.74e-06	3.83e-06	[gene=APECO2_20500] [protein=formate dehydrogenase accessory protein] [protein_id=AKK40915.1] [location=complement(4208969..4209802)]	K02379|1|1.0e-156|557.4|ecp:ECP_4108|FdhD protein	GO:0005737//cytoplasm	GO:0016783//sulfurtransferase activity;GO:0097163	GO:0006777//Mo-molybdopterin cofactor biosynthetic process;GO:0006810//transport	gi|446676236|ref|WP_000753582.1|/8.8e-156/formate dehydrogenase accessory protein FdhD [Escherichia coli]
lcl|CP006834.1_cds_APECO2_19125_3583	2295	44538	876.99	1969.64	42.14	-5.5466	Down	0	0	[gene=APECO2_19125] [protein=keto-acid formate acetyltransferase] [protein_id=AKK40655.1] [location=complement(3932149..3934443)]	K00656|1|0.0e+00|1448.0|sbv:N643_14170|formate C-acetyltransferase [EC:2.3.1.54]	GO:0005737//cytoplasm	GO:0008861//formate C-acetyltransferase activity;GO:0016829//lyase activity	GO:0005975//carbohydrate metabolic process	gi|553932049|ref|WP_023142422.1|/0.0e+00/formate acetyltransferase [Escherichia coli]
lcl|CP006834.1_cds_APECO2_16095_3010	612	51	1	8.85	0.19	-5.54161	Down	1.1e-13	3.2e-13	[gene=APECO2_16095] [protein=formate hydrogenlyase subunit 2] [protein_id=AKK40100.1] [location=complement(3294333..3294944)]	K15827|1|4.5e-117|425.2|edh:EcDH1_0965|formate hydrogenlyase subunit 2	GO:0009375;GO:0016020//membrane	GO:0046872//metal ion binding;GO:0009055//electron carrier activity;GO:0008901//ferredoxin hydrogenase activity;GO:0051539//4 iron, 4 sulfur cluster binding;GO:0016829//lyase activity	GO:0009061//anaerobic respiration	gi|447001930|ref|WP_001079186.1|/3.8e-116/MULTISPECIES: formate hydrogenlyase subunit 2 [Proteobacteria]
lcl|CP006834.1_cds_APECO2_04950_912	2199	3251	68	150.15	3.41	-5.46049	Down	0	0	[gene=APECO2_04950] [protein=ornithine decarboxylase] [protein_id=AKK38028.1] [location=complement(1040464..1042662)]	K01581|1|0.0e+00|1387.5|sbz:A464_662|ornithine decarboxylase [EC:4.1.1.17]	-	-	-	gi|693179603|ref|WP_032308443.1|/0.0e+00/ornithine decarboxylase [Escherichia coli]
lcl|CP006834.1_cds_APECO2_10220_1906	357	3016.7	63.61	940.11	21.54	-5.44774	Down	0	0	[gene=APECO2_10220] [protein=hypothetical protein] [protein_id=AKK41749.1] [location=2088284..2088640]	K07311|1|8.2e-71|270.8|eco:b1589|Tat-targeted selenate reductase subunit YnfG	GO:0016021//integral component of membrane	GO:0046872//metal ion binding;GO:0033797//selenate reductase activity;GO:0051539//4 iron, 4 sulfur cluster binding;GO:0009055//electron carrier activity	GO:0019645//anaerobic electron transport chain	gi|915981441|ref|WP_050946398.1|/7.0e-70/dimethylsulfoxide reductase, chain B [Escherichia coli]
lcl|CP006834.1_cds_APECO2_16100_3011	462	44	1	10.33	0.26	-5.31218	Down	9.02e-12	2.49e-11	[gene=APECO2_16100] [protein=formate hydrogenlyase regulatory protein HycA] [protein_id=AKK40101.1] [location=complement(3295069..3295530)]	K15833|1|1.4e-83|313.5|eco:b2725|formate hydrogenlyase regulatory protein HycA	-	GO:0016829//lyase activity	GO:0006355//regulation of transcription, DNA-templated	gi|446080201|ref|WP_000158056.1|/1.2e-82/MULTISPECIES: formate hydrogenlyase regulatory protein HycA [Proteobacteria]
lcl|CP006834.1_cds_APECO2_19130_3584	1209	18451	498	1571.74	46.09	-5.09177	Down	0	0	[gene=APECO2_19130] [protein=propionate/acetate kinase] [protein_id=AKK40656.1] [location=complement(3934477..3935685)]	K00932|1|8.1e-219|764.2|eal:EAKF1_ch2818|propionate kinase [EC:2.7.2.15]	GO:0005622//intracellular	GO:0046872//metal ion binding;GO:0008980//propionate kinase activity;GO:0005524//ATP binding	GO:0016310//phosphorylation;GO:0070689	gi|553366054|gb|ESA92582.1|/4.8e-227/acetate kinase [Escherichia coli 907779]
lcl|CP006834.1_cds_APECO2_10225_1907	1095	8504	244	802.43	25.02	-5.00322	Down	0	0	[gene=APECO2_10225] [protein=dimethyl sulfoxide reductase subunit H] [protein_id=AKK39006.1] [location=2088650..2089744]	K07312|1|1.5e-203|713.4|elp:P12B_c1492|Tat-targeted selenate reductase subunit YnfH	GO:0016021//integral component of membrane	-	GO:0019645//anaerobic electron transport chain	gi|412962906|emb|CCK46824.1|/1.9e-203/oxidoreductase, membrane subunit [Escherichia coli chi7122]
lcl|CP006834.1_cds_APECO2_19120_3582	390	5653	168	1597.22	51.57	-4.95289	Down	0	0	[gene=APECO2_19120] [protein=translation initiation inhibitor] [protein_id=AKK40654.1] [location=complement(3931746..3932135)]	K09022|1|1.1e-65|253.8|sfv:SFV_3154|2-iminobutanoate/2-iminopropanoate deaminase [EC:3.5.99.10]	-	GO:0042802//identical protein binding;GO:0008760//UDP-N-acetylglucosamine 1-carboxyvinyltransferase activity;GO:0019239//deaminase activity;GO:0016787//hydrolase activity	GO:0070689	gi|446642644|ref|WP_000719990.1|/9.8e-65/MULTISPECIES: reactive intermediate/imine deaminase [Proteobacteria]
lcl|CP006834.1_cds_APECO2_19115_3581	1371	7605	227	569.19	18.46	-4.94644	Down	0	0	[gene=APECO2_19115] [protein=L-serine dehydratase] [protein_id=AKK40653.1] [location=complement(3930310..3931680)]	K01752|1|9.8e-229|797.3|cko:CKO_04512|L-serine dehydratase [EC:4.3.1.17]	-	-	-	gi|919909481|ref|WP_052905621.1|/8.5e-257/serine dehydratase [Escherichia coli]
lcl|CP006834.1_cds_APECO2_10215_1905	2427	20810	632	869.48	28.69	-4.92153	Down	0	0	[gene=APECO2_10215] [protein=dimethyl sulfoxide reductase subunit A] [protein_id=AKK39005.1] [location=2085834..2088260]	K07310|1|0.0e+00|1364.0|esc:Entcl_2892|Tat-targeted selenate reductase subunit YnfF [EC:1.97.1.9];K07309|4|0.0e+00|1270.4|sek:SSPA1261|Tat-targeted selenate reductase subunit YnfE [EC:1.97.1.9]	-	-	-	gi|951258141|ref|WP_057696373.1|/0.0e+00/dimethylsulfoxide reductase [Escherichia coli]
lcl|CP006834.1_cds_APECO2_24675_4627	1341	13927	468	1066.32	38.93	-4.77561	Down	0	0	[gene=APECO2_24675] [protein=C4-dicarboxylate ABC transporter] [protein_id=AKK41682.1] [location=complement(5074197..5075537)]	K07792|1|4.4e-250|868.2|elc:i14_4713|anaerobic C4-dicarboxylate transporter DcuB	GO:0016021//integral component of membrane;GO:0005886//plasma membrane	GO:0015556//C4-dicarboxylate transmembrane transporter activity	GO:0015740//C4-dicarboxylate transport	gi|446822261|ref|WP_000899517.1|/2.9e-249/anaerobic C4-dicarboxylate transporter DcuB [Escherichia coli]
lcl|CP006834.1_cds_APECO2_19140_3586	990	32998	1113	3456.54	126.67	-4.77018	Down	0	0	[gene=APECO2_19140] [protein=threonine dehydratase] [protein_id=AKK40658.1] [location=complement(3937064..3938053)]	K01754|1|4.4e-154|548.9|kmi:VW41_20020|threonine dehydratase [EC:4.3.1.19]	GO:0005829//cytosol	GO:0004794//L-threonine ammonia-lyase activity;GO:0003941//L-serine ammonia-lyase activity;GO:0000166//nucleotide binding;GO:0016597//amino acid binding;GO:0004793//threonine aldolase activity;GO:0030170//pyridoxal phosphate binding	GO:0006565//L-serine catabolic process;GO:0070689	gi|446470493|ref|WP_000548347.1|/2.2e-182/MULTISPECIES: serine/threonine dehydratase [Proteobacteria]
lcl|CP006834.1_cds_APECO2_13645_2550	1359	25318	924	1912.09	75.82	-4.65643	Down	0	0	[gene=glpT] [protein=sn-glycerol-3-phosphate transporter] [protein_id=AKK39645.1] [location=complement(2813542..2814900)]	K02445|1|7.4e-253|877.5|hav:AT03_19605|MFS transporter, OPA family, glycerol-3-phosphate transporter	-	-	-	gi|919936922|ref|WP_052913939.1|/6.7e-270/sn-glycerol-3-phosphate transporter [Escherichia coli]
lcl|CP006834.1_cds_APECO2_04945_911	1320	1593	61	123.96	5.16	-4.58636	Down	0	0	[gene=potE] [protein=putrescine transporter] [protein_id=AKK38027.1] [location=complement(1039148..1040467)]	K03756|1|8.8e-219|764.2|cnt:JT31_06325|putrescine:ornithine antiporter	GO:0016021//integral component of membrane	GO:0015496//putrescine:ornithine antiporter activity	GO:0015847//putrescine transport;GO:1903352//L-ornithine transmembrane transport;GO:0015822//ornithine transport	gi|919993716|ref|WP_052929717.1|/3.6e-244/putrescine-ornithine antiporter [Escherichia coli]
lcl|CP006834.1_cds_APECO2_19135_3585	1332	23437	907	1806.92	75.98	-4.57177	Down	0	0	[gene=APECO2_19135] [protein=serine/threonine transporter] [protein_id=AKK40657.1] [location=complement(3935711..3937042)]	K03838|1|1.4e-240|836.6|spq:SPAB_04046|threonine transporter	GO:0005887//integral component of plasma membrane	GO:0015565;GO:0015295//solute:proton symporter activity;GO:0015194//L-serine transmembrane transporter activity	GO:0003333//amino acid transmembrane transport;GO:0015825//L-serine transport;GO:0032329;GO:0015992//proton transport;GO:0015826//threonine transport	gi|446029866|ref|WP_000107721.1|/2.3e-251/MULTISPECIES: threonine/serine transporter TdcC [Enterobacteriaceae]
lcl|CP006834.1_cds_APECO2_02205_412	699	1905	75	287.2	12.29	-4.5465	Down	0	0	[gene=APECO2_02205] [protein=5'-methylthioadenosine/S-adenosylhomocysteine nucleosidase] [protein_id=AKK37541.1] [location=complement(461683..462381)]	K01243|1|1.0e-117|427.6|eae:EAE_11595|adenosylhomocysteine nucleosidase [EC:3.2.2.9]	GO:0005829//cytosol	GO:0008782//adenosylhomocysteine nucleosidase activity;GO:0008930//methylthioadenosine nucleosidase activity	GO:0019509//L-methionine biosynthetic process from methylthioadenosine;GO:0019284//L-methionine biosynthetic process from S-adenosylmethionine;GO:0009164//nucleoside catabolic process	gi|918453272|pdb|4WKC|A/1.2e-124/Chain A, Crystal Structure Of Escherichia Coli 5'-methylthioadenosine/s- Adenosyl Homocysteine Nucleosidase (mtan) Complexed With Butylthio- Dadme-immucillin-a
lcl|CP006834.1_cds_APECO2_08400_1561	639	27704	1206	4592.62	217.22	-4.40209	Down	0	0	[gene=APECO2_08400] [protein=outer membrane protein W] [protein_id=AKK38667.1] [location=1706382..1707020]	K07275|1|3.5e-120|435.6|elw:ECW_m1348|outer membrane protein	GO:0016021//integral component of membrane;GO:0009279//cell outer membrane	GO:0005515//protein binding	-	gi|446659885|ref|WP_000737231.1|/7.8e-120/outer membrane protein W [Escherichia coli]
lcl|CP006834.1_cds_APECO2_13660_2553	1191	3972	175	343.63	16.45	-4.3847	Down	0	0	[gene=glpC] [protein=sn-glycerol-3-phosphate dehydrogenase subunit C] [protein_id=AKK39648.1] [location=2818047..2819237]	K00113|1|2.3e-234|815.8|ese:ECSF_2123|glycerol-3-phosphate dehydrogenase subunit C [EC:1.1.5.3]	GO:0016020//membrane	GO:0051536//iron-sulfur cluster binding;GO:0052591//sn-glycerol-3-phosphate:ubiquinone-8 oxidoreductase activity	GO:0055114//oxidation-reduction process;GO:0006810//transport	gi|446923121|ref|WP_001000377.1|/3.0e-234/MULTISPECIES: sn-glycerol-3-phosphate dehydrogenase subunit C [Enterobacteriaceae]
lcl|CP006834.1_cds_APECO2_10210_1904	2427	11595	540	484.46	24.51	-4.30494	Down	0	0	[gene=APECO2_10210] [protein=dimethyl sulfoxide reductase subunit A] [protein_id=AKK39004.1] [location=2083350..2085776]	K07309|1|0.0e+00|1624.4|sbc:SbBS512_E1773|Tat-targeted selenate reductase subunit YnfE [EC:1.97.1.9]	-	-	-	gi|949798370|ref|WP_057108547.1|/0.0e+00/dimethylsulfoxide reductase [Escherichia coli]
lcl|CP006834.1_cds_APECO2_24670_4626	1647	38056	2024	2360.14	136.38	-4.11317	Down	0	0	[gene=APECO2_24670] [protein=fumarate hydratase] [protein_id=AKK41681.1] [location=complement(5072473..5074119)]	K01676|1|2.0e-305|1052.4|cama:F384_22960|fumarate hydratase, class I [EC:4.2.1.2]	-	GO:0004333//fumarate hydratase activity	GO:0006091//generation of precursor metabolites and energy	gi|921325903|emb|CTX17133.1|/0.0e+00/tartrate/fumarate subfamily Fe-S type hydro-lyase subunit beta [Escherichia coli]
lcl|CP006834.1_cds_APECO2_10660_1991	2103	20554	1097	993.43	57.61	-4.10803	Down	0	0	[gene=APECO2_10660] [protein=oxidoreductase] [protein_id=AKK39090.1] [location=complement(2178266..2180368)]	K03738|1|2.8e-182|643.7|sfu:Sfum_1080|aldehyde:ferredoxin oxidoreductase [EC:1.2.7.5]	-	-	-	gi|447196308|ref|WP_001273564.1|/0.0e+00/oxidoreductase [Escherichia coli]
lcl|CP006834.1_cds_APECO2_03905_722	477	19	1	4.31	0.25	-4.10769	Down	4.8e-05	9.57e-05	[gene=APECO2_03905] [protein=nitrogen regulatory protein P-II 2] [protein_id=AKK37843.1] [location=831631..832107]	K04752|1|1.8e-81|306.6|elc:i14_0544|nitrogen regulatory protein P-II 2	-	-	-	gi|110614026|gb|ABF02693.1|/1.6e-80/nitrogen regulatory protein P-II 2 [Shigella flexneri 5 str. 8401]
lcl|CP006834.1_cds_APECO2_13655_2552	1260	3850	206	314.29	18.27	-4.10455	Down	0	0	[gene=APECO2_13655] [protein=glycerol-3-phosphate dehydrogenase subunit B] [protein_id=AKK39647.1] [location=2816791..2818050]	K00112|1|1.6e-230|803.1|eal:EAKF1_ch3738c|glycerol-3-phosphate dehydrogenase subunit B [EC:1.1.5.3]	-	GO:0052591//sn-glycerol-3-phosphate:ubiquinone-8 oxidoreductase activity	GO:0019563//glycerol catabolic process;GO:0006072//glycerol-3-phosphate metabolic process;GO:0055114//oxidation-reduction process	gi|447132684|ref|WP_001209940.1|/8.4e-243/anaerobic glycerol-3-phosphate dehydrogenase subunit B [Escherichia coli]
lcl|CP006834.1_cds_APECO2_08315_1545	2676	387775	21467	14673.5	882.58	-4.05534	Down	0	0	[gene=APECO2_08315] [protein=acetaldehyde dehydrogenase] [protein_id=AKK38651.1] [location=complement(1687668..1690343)]	K04072|1|0.0e+00|1692.2|cama:F384_08180|acetaldehyde dehydrogenase / alcohol dehydrogenase [EC:1.2.1.10 1.1.1.1]	-	GO:0046872//metal ion binding;GO:0008774//acetaldehyde dehydrogenase (acetylating) activity;GO:0004022//alcohol dehydrogenase (NAD) activity	GO:0055114//oxidation-reduction process;GO:0006066//alcohol metabolic process;GO:0015976//carbon utilization	gi|915650408|ref|WP_050867046.1|/0.0e+00/bifunctional acetaldehyde-CoA/alcohol dehydrogenase [Escherichia coli]
lcl|CP006834.1_cds_APECO2_20630_3869	1410	28962	1687	2106.08	133.29	-3.98192	Down	0	0	[gene=glnA] [protein=glutamine synthetase] [protein_id=AKK40940.1] [location=4235483..4236892]	K01915|1|4.5e-253|878.2|smaf:D781_4543|glutamine synthetase [EC:6.3.1.2]	-	-	-	gi|737363094|ref|WP_035345278.1|/5.2e-257/glutamine synthetase [Dickeya sp. DW 0440]
lcl|CP006834.1_cds_APECO2_10665_1992	627	3228	189	545.99	34.73	-3.97462	Down	0	0	[gene=APECO2_10665] [protein=hypothetical protein] [protein_id=AKK39091.1] [location=complement(2180389..2181015)]	K07307|1|4.5e-19|99.8|dhd:Dhaf_0289|anaerobic dimethyl sulfoxide reductase subunit B (DMSO reductase iron- sulfur subunit);K04014|3|7.6e-19|99.0|sse:Ssed_0242|protein NrfC;K07311|4|2.9e-18|97.1|cfd:CFNIH1_12225|Tat-targeted selenate reductase subunit YnfG	-	-	-	gi|535217557|gb|EQT61410.1|/8.2e-122/4Fe-4S ferredoxin [Escherichia coli HVH 188 (4-2356988)]
lcl|CP006834.1_cds_APECO2_22625_4239	279	17	1	7	0.45	-3.95936	Down	0.000160008	0.000304284	[gene=APECO2_22625] [protein=hypothetical protein] [protein_id=AKK41303.1] [location=4663512..4663790]	-	-	-	-	gi|447128068|ref|WP_001205324.1|/1.8e-44/hypothetical protein [Escherichia coli]
lcl|CP006834.1_cds_APECO2_13650_2551	1629	6520	393	408.92	26.78	-3.93259	Down	0	0	[gene=glpA] [protein=sn-glycerol-3-phosphate dehydrogenase subunit A] [protein_id=AKK39646.1] [location=2815173..2816801]	K00111|1|2.3e-269|932.6|eas:Entas_2977|glycerol-3-phosphate dehydrogenase [EC:1.1.5.3]	-	-	-	gi|949747666|ref|WP_057080993.1|/2.6e-310/sn-glycerol-3-phosphate dehydrogenase subunit A [Escherichia coli]
lcl|CP006834.1_cds_APECO2_06825_1264	1119	33	2	3.04	0.2	-3.926	Down	7.8e-08	1.84e-07	[gene=APECO2_06825] [protein=hydrogenase] [protein_id=AKK38373.1] [location=1405447..1406565]	K06282|1|1.5e-222|776.5|ebl:ECD_00975|hydrogenase small subunit [EC:1.12.99.6]	GO:0031237;GO:0009375;GO:0016021//integral component of membrane;GO:0044569	GO:0046872//metal ion binding;GO:0033748;GO:0009055//electron carrier activity;GO:0005515//protein binding;GO:0008901//ferredoxin hydrogenase activity;GO:0051539//4 iron, 4 sulfur cluster binding;GO:0016829//lyase activity;GO:0051538//3 iron, 4 sulfur cluster binding	GO:0009061//anaerobic respiration;GO:0006113//fermentation	gi|291469819|gb|EFF12303.1|/1.2e-221/uptake hydrogenase small subunit [Escherichia coli B354]
lcl|CP006834.1_cds_APECO2_10650_1989	720	2248	140	328.5	22.23	-3.88531	Down	0	0	[gene=APECO2_10650] [protein=ferredoxin] [protein_id=AKK39088.1] [location=complement(2176883..2177602)]	K08353|1|6.7e-112|408.3|cro:ROD_13831|thiosulfate reductase electron transport protein;K04014|5|2.3e-56|223.8|ese:ECSF_3945|protein NrfC	-	-	-	gi|449322099|gb|EMD12100.1|/1.6e-142/putative oxidoreductase Fe-S subunit [Escherichia coli SEPT362]
lcl|CP006834.1_cds_APECO2_04625_858	1386	6007	397	444.59	31.92	-3.79994	Down	0	0	[gene=dcuC] [protein=C4-dicarboxylate ABC transporter] [protein_id=AKK37976.1] [location=complement(983147..984532)]	K03326|1|3.9e-233|812.0|cem:LH23_11300|C4-dicarboxylate transporter, DcuC family	GO:0016021//integral component of membrane;GO:0005886//plasma membrane	GO:0015556//C4-dicarboxylate transmembrane transporter activity	GO:0015740//C4-dicarboxylate transport	gi|446877801|ref|WP_000955057.1|/7.8e-250/MULTISPECIES: anaerobic C4-dicarboxylate transporter DcuC [Enterobacteriaceae]
lcl|CP006834.1_cds_APECO2_24705_4633	174	15	1	10.9	0.79	-3.78633	Down	0.000528398	0.000959478	[gene=APECO2_24705] [protein=hypothetical protein] [protein_id=AKK41688.1] [location=5079700..5079873]	K18839|1|2.8e-24|115.2|eco:b4559|toxin GhoT	GO:0016021//integral component of membrane;GO:0060187//cell pole;GO:0005886//plasma membrane	-	GO:0008219//cell death	gi|447096087|ref|WP_001173343.1|/2.4e-23/MULTISPECIES: toxin of GhoTS toxin-antitoxin pair; membrane-lytic protein; stimulator of persister cell formation [Enterobacteriaceae]
lcl|CP006834.1_cds_APECO2_10655_1990	639	3040	206	503.95	37.1	-3.76379	Down	0	0	[gene=APECO2_10655] [protein=hypothetical protein] [protein_id=AKK39089.1] [location=complement(2177615..2178253)]	-	-	-	-	gi|486248673|ref|WP_001563425.1|/3.6e-117/hypothetical protein [Escherichia coli]
lcl|CP006834.1_cds_APECO2_19145_3587	939	3542	240	391.99	28.86	-3.76367	Down	0	0	[gene=APECO2_19145] [protein=transcriptional regulator] [protein_id=AKK40659.1] [location=complement(3938152..3939090)]	K07592|1|3.5e-153|545.8|sek:SSPA2908|LysR family transcriptional regulator, tdc operon transcriptional activator	-	GO:0003700//transcription factor activity, sequence-specific DNA binding;GO:0003677//DNA binding	GO:0006355//regulation of transcription, DNA-templated	gi|446026355|ref|WP_000104210.1|/9.3e-170/MULTISPECIES: transcriptional regulator [Escherichia]
lcl|CP006834.1_cds_APECO2_10640_1987	813	775	56	99.69	7.83	-3.67036	Down	1.81e-149	1.64e-148	[gene=APECO2_10640] [protein=hypothetical protein] [protein_id=AKK39086.1] [location=complement(2175285..2176097)]	-	-	-	-	gi|446510053|ref|WP_000587571.1|/1.5e-152/hypothetical protein [Escherichia coli]
lcl|CP006834.1_cds_APECO2_24700_4632	297	40	3	15.34	1.25	-3.6173	Down	8.43e-09	2.09e-08	[gene=APECO2_24700] [protein=hypothetical protein] [protein_id=AKK41687.1] [location=5079376..5079672]	K18840|1|1.7e-48|196.4|ssn:SSON_4305|antitoxin GhoS	-	GO:0004521//endoribonuclease activity	GO:0006355//regulation of transcription, DNA-templated;GO:0090502//RNA phosphodiester bond hydrolysis, endonucleolytic	gi|331081285|gb|EGI52446.1|/6.3e-48/conserved hypothetical protein [Escherichia coli H299]
lcl|CP006834.1_cds_APECO2_10645_1988	786	1589	128	211.75	18.53	-3.51443	Down	1.03e-293	1.31e-292	[gene=APECO2_10645] [protein=thiosulfate reductase cytochrome B] [protein_id=AKK39087.1] [location=complement(2176101..2176886)]	K08354|1|1.6e-151|540.0|eci:UTI89_C1862|thiosulfate reductase cytochrome b subunit	-	-	-	gi|446992706|ref|WP_001069962.1|/7.3e-152/thiosulfate reductase cytochrome B [Escherichia coli]
lcl|CP006834.1_cds_APECO2_21360_3996	993	11563	995	1207.43	112.89	-3.41895	Down	0	0	[gene=APECO2_21360] [protein=asparagine synthetase AsnA] [protein_id=AKK41065.1] [location=complement(4388039..4389031)]	K01914|1|1.6e-188|663.3|sft:NCTC1_04128|aspartate--ammonia ligase [EC:6.3.1.1]	GO:0005829//cytosol	GO:0004071//aspartate-ammonia ligase activity;GO:0005524//ATP binding;GO:0004812//aminoacyl-tRNA ligase activity	GO:0070981//L-asparagine biosynthetic process;GO:0006418//tRNA aminoacylation for protein translation;GO:0006974//cellular response to DNA damage stimulus	gi|446767848|ref|WP_000845104.1|/5.5e-189/MULTISPECIES: asparagine synthetase A [Proteobacteria]
lcl|CP006834.1_cds_APECO2_20175_3781	768	43304	3906	5912.74	579.46	-3.35105	Down	0	0	[gene=APECO2_20175] [protein=triosephosphate isomerase] [protein_id=AKK40853.1] [location=4154633..4155400]	K01803|1|4.0e-139|498.8|eld:i02_4464|triosephosphate isomerase (TIM) [EC:5.3.1.1]	GO:0005829//cytosol;GO:0016020//membrane	GO:0042802//identical protein binding;GO:0004807//triose-phosphate isomerase activity	GO:0006098//pentose-phosphate shunt;GO:0019563//glycerol catabolic process;GO:0006094//gluconeogenesis;GO:0046166//glyceraldehyde-3-phosphate biosynthetic process;GO:0006096//glycolytic process	gi|447139069|ref|WP_001216325.1|/3.4e-138/MULTISPECIES: triose-phosphate isomerase [Proteobacteria]
lcl|CP006834.1_cds_APECO2_10230_1908	615	934	85	161.26	15.94	-3.33867	Down	9.23e-166	8.8e-165	[gene=APECO2_10230] [protein=twin-argninine leader-binding protein DmsD] [protein_id=AKK39007.1] [location=2089787..2090401]	-	-	GO:0005048//signal sequence binding	GO:0061077//chaperone-mediated protein folding	gi|446070843|ref|WP_000148698.1|/1.0e-116/twin-arginine leader-binding protein DmsD [Escherichia coli]
lcl|CP006834.1_cds_APECO2_16090_3009	1827	130	13	7.25	0.79	-3.19806	Down	1.73e-23	6.36e-23	[gene=APECO2_16090] [protein=formate hydrogenlyase subunit 3] [protein_id=AKK40099.1] [location=complement(3292510..3294336)]	K15828|1|0.0e+00|1093.2|sbg:SBG_2471|formate hydrogenlyase subunit 3	GO:0016021//integral component of membrane	GO:0008137//NADH dehydrogenase (ubiquinone) activity;GO:0008901//ferredoxin hydrogenase activity;GO:0016829//lyase activity	GO:0042773//ATP synthesis coupled electron transport	gi|447197130|ref|WP_001274386.1|/0.0e+00/MULTISPECIES: formate hydrogenlyase subunit 3 [Enterobacteriaceae]
lcl|CP006834.1_cds_APECO2_08405_1562	507	298	30	63.26	6.92	-3.19245	Down	7.21e-52	3.91e-51	[gene=APECO2_08405] [protein=hypothetical protein] [protein_id=AKK38668.1] [location=complement(1707079..1707585)]	-	-	-	-	gi|110343079|gb|ABG69316.1|/2.8e-88/protein YciE [Escherichia coli 536]
lcl|CP006834.1_cds_APECO2_13640_2549	1077	14587	1590	1400.23	165.83	-3.07789	Down	0	0	[gene=glpQ] [protein=glycerophosphodiester phosphodiesterase] [protein_id=AKK39644.1] [location=complement(2812461..2813537)]	K01126|1|3.5e-189|665.6|cfd:CFNIH1_22785|glycerophosphoryl diester phosphodiesterase [EC:3.1.4.46]	GO:0016021//integral component of membrane	GO:0008889//glycerophosphodiester phosphodiesterase activity	GO:0006629//lipid metabolic process	gi|446701734|ref|WP_000779080.1|/1.4e-209/glycerophosphoryl diester phosphodiesterase [Escherichia coli]
lcl|CP006834.1_cds_APECO2_10675_1994	1629	29010	3179	1819.46	216.63	-3.07021	Down	0	0	[gene=APECO2_10675] [protein=pyruvate kinase] [protein_id=AKK39093.1] [location=2182021..2183649]	K00873|1|9.5e-231|804.3|srl:SOD_c20010|pyruvate kinase [EC:2.7.1.40]	-	-	-	gi|331043950|gb|EGI16086.1|/4.5e-305/pyruvate kinase [Escherichia coli M605]
lcl|CP006834.1_cds_APECO2_15895_2975	531	1790	207	361.54	45.43	-2.99244	Down	8.78e-285	1.1e-283	[gene=APECO2_15895] [protein=transcriptional regulator] [protein_id=AKK40065.1] [location=3255903..3256433]	K15974|1|1.4e-95|353.6|elu:UM146_03165|MarR family transcriptional regulator, negative regulator of the multidrug operon emrRAB	GO:0005829//cytosol	GO:0003677//DNA binding;GO:0003700//transcription factor activity, sequence-specific DNA binding	GO:0046677//response to antibiotic;GO:0045892//negative regulation of transcription, DNA-templated	gi|446300587|ref|WP_000378442.1|/1.2e-94/MULTISPECIES: transcriptional regulator [Proteobacteria]
lcl|CP006834.1_cds_APECO2_04595_852	1533	198	24	13.21	1.74	-2.92447	Down	3.31e-32	1.41e-31	[gene=APECO2_04595] [protein=citrate lyase subunit alpha] [protein_id=AKK37970.1] [location=complement(976603..978135)]	K01643|1|2.3e-263|912.5|cro:ROD_06301|citrate lyase subunit alpha / citrate CoA-transferase [EC:2.8.3.10]	GO:0009346//citrate lyase complex	GO:0008814;GO:0016829//lyase activity	GO:0006084//acetyl-CoA metabolic process	gi|502669100|ref|WP_012904968.1|/2.0e-262/citrate lyase subunit alpha [Citrobacter rodentium]
lcl|CP006834.1_cds_APECO2_17210_3224	1164	59789	7505	5296.39	722.33	-2.87428	Down	0	0	[gene=APECO2_17210] [protein=phosphoglycerate kinase] [protein_id=AKK40312.1] [location=complement(3543730..3544893)]	K00927|1|6.0e-203|711.4|cmw:AFK63_02230|phosphoglycerate kinase [EC:2.7.2.3]	GO:0005737//cytoplasm	GO:0004618//phosphoglycerate kinase activity;GO:0005524//ATP binding	GO:0006096//glycolytic process	gi|919932925|ref|WP_052912570.1|/2.4e-212/phosphoglycerate kinase [Escherichia coli]
lcl|CP006834.1_cds_APECO2_11155_2085	885	6072	789	714.75	100.91	-2.82437	Down	0	0	[gene=APECO2_11155] [protein=glucose-6-phosphate 1-epimerase] [protein_id=AKK39182.1] [location=2280453..2281337]	K01792|1|1.9e-161|573.2|eal:EAKF1_ch4270c|glucose-6-phosphate 1-epimerase [EC:5.1.3.15]	-	GO:0030246//carbohydrate binding;GO:0016853//isomerase activity	GO:0005975//carbohydrate metabolic process	gi|485683239|ref|WP_001317874.1|/2.7e-171/D-hexose-6-phosphate mutarotase [Escherichia coli]
lcl|CP006834.1_cds_APECO2_22080_4135	1545	56697	7433	3753.96	534.71	-2.81158	Down	0	0	[gene=APECO2_22080] [protein=phosphoglyceromutase] [protein_id=AKK41200.1] [location=complement(4533270..4534814)]	K15633|1|8.9e-295|1016.9|eci:UTI89_C4157|2,3-bisphosphoglycerate-independent phosphoglycerate mutase [EC:5.4.2.12]	GO:0005737//cytoplasm	GO:0030145//manganese ion binding;GO:0046537//2,3-bisphosphoglycerate-independent phosphoglycerate mutase activity	GO:0006007//glucose catabolic process;GO:0006096//glycolytic process	gi|284923648|emb|CBG36745.1|/7.5e-294/2,3-bisphosphoglycerate-independent phosphoglycerate mutase [Escherichia coli 042]
lcl|CP006834.1_cds_APECO2_04600_853	924	110	16	12.38	1.96	-2.65909	Down	6.8e-17	2.18e-16	[gene=APECO2_04600] [protein=citrate lyase subunit beta] [protein_id=AKK37971.1] [location=complement(978146..979069)]	K01644|1|3.5e-153|545.8|cfd:CFNIH1_13250|citrate lyase subunit beta / citryl-CoA lyase [EC:4.1.3.34]	GO:0009346//citrate lyase complex	GO:0046872//metal ion binding;GO:0008815;GO:0008816	GO:0006084//acetyl-CoA metabolic process	gi|26106996|gb|AAN79180.1|AE016757_84/5.5e-167/Hypothetical protein c0705 [Escherichia coli CFT073]
lcl|CP006834.1_cds_APECO2_20925_3922	2262	440	66	19.75	3.22	-2.61672	Down	4.38e-62	2.59e-61	[gene=APECO2_20925] [protein=5-methyltetrahydropteroyltriglutamate--homocysteine methyltransferase] [protein_id=AKK40992.1] [location=complement(4297229..4299490)]	K00549|1|0.0e+00|1463.0|enl:A3UG_22030|5-methyltetrahydropteroyltriglutamate--homocysteine methyltransferase [EC:2.1.1.14]	-	GO:0008270//zinc ion binding;GO:0003871//5-methyltetrahydropteroyltriglutamate-homocysteine S-methyltransferase activity	GO:0009086//methionine biosynthetic process;GO:0032259//methylation	gi|446076099|ref|WP_000153954.1|/0.0e+00/5-methyltetrahydropteroyltriglutamate--homocysteine S-methyltransferase [Escherichia coli]
lcl|CP006834.1_cds_APECO2_20195_3784	963	23340	3561	2516.11	417.09	-2.59276	Down	0	0	[gene=APECO2_20195] [protein=6-phosphofructokinase] [protein_id=AKK40855.1] [location=complement(4157626..4158588)]	K00850|1|1.5e-175|620.2|cro:ROD_38341|6-phosphofructokinase 1 [EC:2.7.1.11]	GO:0005737//cytoplasm	GO:0046872//metal ion binding;GO:0003872//6-phosphofructokinase activity;GO:0005524//ATP binding	GO:0061615//glycolytic process through fructose-6-phosphate;GO:0046835//carbohydrate phosphorylation;GO:0006002//fructose 6-phosphate metabolic process	gi|953792454|ref|WP_058033920.1|/4.5e-180/ATP-dependent 6-phosphofructokinase, partial [Escherichia coli]
lcl|CP006834.1_cds_APECO2_19765_3707	975	4129	630	439.43	72.85	-2.59263	Down	0	0	[gene=APECO2_19765] [protein=quinone oxidoreductase] [protein_id=AKK40779.1] [location=4064234..4065208]	K19745|1|1.4e-168|597.0|cko:CKO_04661|acrylyl-CoA reductase (NADPH) [EC:1.3.1.-]	-	GO:0008270//zinc ion binding;GO:0016491//oxidoreductase activity	GO:0055114//oxidation-reduction process	gi|447071230|ref|WP_001148486.1|/1.1e-181/quinone oxidoreductase [Escherichia coli]
lcl|CP006834.1_cds_APECO2_09595_1787	882	129	21	15.24	2.7	-2.49683	Down	2.41e-18	7.94e-18	[gene=APECO2_09595] [protein=aromatic amino acid exporter] [protein_id=AKK38888.1] [location=complement(1953434..1954315)]	-	GO:0016021//integral component of membrane	-	-	gi|323947824|gb|EGB43821.1|/1.9e-164/integral membrane protein DUF6 [Escherichia coli H120]
lcl|CP006834.1_cds_APECO2_04605_854	297	24	4	9.2	1.67	-2.46179	Down	0.000259984	0.000485543	[gene=APECO2_04605] [protein=citrate lyase subunit gamma] [protein_id=AKK37972.1] [location=complement(979051..979347)]	K01646|1|8.2e-48|194.1|ecd:ECDH10B_0577|citrate lyase subunit gamma (acyl carrier protein)	GO:0005737//cytoplasm	GO:0051192;GO:0016829//lyase activity	-	gi|446623357|ref|WP_000700703.1|/7.0e-47/MULTISPECIES: citrate lyase ACP [Proteobacteria]
lcl|CP006834.1_cds_APECO2_04190_775	483	30	5	6.71	1.22	-2.45943	Down	4.02e-05	8.05e-05	[gene=APECO2_04190] [protein=ureidoglycolate hydrolase] [protein_id=AKK37895.1] [location=888317..888799]	K01483|1|2.7e-88|329.3|elh:ETEC_0558|ureidoglycolate lyase [EC:4.3.2.3]	-	GO:0050385//ureidoglycolate lyase activity;GO:0004848//ureidoglycolate hydrolase activity	GO:0000256//allantoin catabolic process;GO:0006145//purine nucleobase catabolic process	gi|446699042|ref|WP_000776388.1|/2.3e-87/MULTISPECIES: ureidoglycolate lyase [Proteobacteria]
[truncated: 308 more rows]
